# Supplementary material for: A high-resolution crossover landscape in Drosophila santomea reveals rapid and concerted evolution of multiple properties of crossing over control
Source: PLoS Genet. 2025 Oct 6;21(10):e1011885. doi: 10.1371/journal.pgen.1011885 (PMC12500166; doi:10.1371/journal.pgen.1011885)
Supplement: S4 Table — (XLSX) [file pgen.1011885.s006.xlsx]

## Sheet: Chr X
Recombination rates (cM/Mb) for D.santomea (Llopart et al. 2025) and D. yakuba (Pettie et al. 2022).
Genes are ordered according to their position along chromosome arms in D yakuba
Gene information based on D.yakuba
					250 kb-scale			500 kb-scale			1000 kb-scale			2000 kb-scale
	Gene				D.santomea	D.yakuba		D.santomea	D.yakuba		D.santomea	D.yakuba		D.santomea	D.yakuba
	Dyak\EG:23E12.2	FBgn0043604	LOC6526243		0	0		0	0		0	0		0	0
	Dyak\GE16599	FBgn0234108	LOC6523778		0	0		0	0		0	0		0	0
	Dyak\GE16597	FBgn0068375	LOC6523777		0	0		0	0		0	0		0	0
	Dyak\GE27611	FBgn0275766	LOC26534792		0	0		0	0		0	0		0	0
	Dyak\GE28906	FBgn0277061	LOC26536087		0	0		0	0		0	0		0	0
	Dyak\GE16596	FBgn0234107	LOC6523779		0	0		0	0		0	0		0	0
	Dyak\GE16600	FBgn0234109	LOC6523780		0	0		0	0		0	0		0	0
	Dyak\GE16601	FBgn0234110	LOC6523781		0	0		0	0		0	0		0	0
	Dyak\cin	FBgn0043603	LOC6523782		0	0		0	0		0	0		0	0
	Dyak\GE16595	FBgn0234106	LOC6523783		0	0		0	0		0	0		0	0
	Dyak\GE16594	FBgn0234105	LOC6523784		0	0		0	0		0	0		0	0
	Dyak\GE16592	FBgn0234103	LOC6523785		0	0		0	0		0	0		0	0
	Dyak\GE16591	FBgn0234102	LOC6523786		0	0		0	0		0	0		0	0
	Dyak\GE16603	FBgn0234111	LOC6523787		0	0		0	0		0	0		0	0
	Dyak\GE16605	FBgn0234113	LOC6523788		0	0		0	0		0	0		0	0
	Dyak\GE16590	FBgn0234101	LOC6523789		0	0		0	0		0	0		0	0
	Dyak\GE16606	FBgn0234114	LOC6523790		0	0		0	0		0	0		0	0
	Dyak\GE27764	FBgn0275919	LOC26534945		0	0		0	0		0	0		0	0
	Dyak\y	FBgn0028749	LOC6523792		0	0		0	0		0	0		0	0
	Dyak\ac	FBgn0022828	LOC6523793		0	0		0	0		0	0		0	0
	Dyak\sc	FBgn0025397	LOC6523794		0	0		0	0.196479		0	0		0	0
	Dyak\GE28362	FBgn0276517	LOC26535543		0	0		0	0.196479		0	0		0	0
	Dyak\l1sc	FBgn0025398	LOC6523795		0	0		0	0.196479		0	0		0	0
	Dyak\GE16588	FBgn0234099	LOC6523797		0	0.220022		0	0.196479		0	0		0	0
	Dyak\GE27506	FBgn0275661	LOC26534687		0	0.220022		0	0.196479		0	0		0	0
	Dyak\ase	FBgn0022827	LOC6523798		0	0.220022		0	0.32065		0	0		0	0
	Dyak\GE16587	FBgn0234098	LOC6523799		0	0.220022		0	0.32065		0	0		0	0
	Dyak\Exp6	FBgn0267343	LOC6523800		0	0.479425		0	0.32065		0	0		0	0
	Dyak\GE27750	FBgn0275905	LOC26534931		0	0.479425		0	0.32065		0	0		0	0
	Dyak\GE16613	FBgn0234116	LOC6523802		0	0.479425		0	0.32065		0	0		0	0
	Dyak\GE16584	FBgn0234096	LOC6523803		0	0.479425		0	0.32065		0	0		0	0
	Dyak\GE16614	FBgn0085910	LOC6523804		0	0.479425		0	0.32065		0	0		0	0
	Dyak\GE16583	FBgn0234095	LOC6523805		0	0.479425		0	0.32065		0	0		0	0
	Dyak\GE16616	FBgn0234117	LOC6523806		0	0.479425		0	0.488056		0	0		0	0
	Dyak\GE16618	FBgn0234119	LOC6523808		0	0.479425		0	0.488056		0	0		0	0
	Dyak\GE16619	FBgn0234120	LOC6523809		0	0.479425		0	0.488056		0	0		0	0
	Dyak\GE16581	FBgn0234093	LOC6523810		0	0.479425		0	0.488056		0	0		0	0
	Dyak\GE16580	FBgn0234092	LOC6523811		0	0.479425		0	0.488056		0	0		0	0
	Dyak\GE16620	FBgn0234121	LOC6523812		0	0.479425		0	0.618791		0	0		0	0
	Dyak\GE16622	FBgn0234123	LOC6523813		0	0.74503		0	0.618791		0	0		0	0
	Dyak\GE16579	FBgn0234091	LOC6523814		0	0.74503		0	0.757123		0	0		0	0
	Dyak\GE16578	FBgn0234090	LOC6523815		0	0.74503		0	0.757123		0	0		0	0
	Dyak\GE16623	FBgn0234124	LOC6523816		0	1.00443		0	0.757123		0	0		0	0
	Dyak\GE16624	FBgn0234125	LOC6523817		0	1.00443		0	0.757123		0	0		0	0
	Dyak\GE16577	FBgn0234089	LOC6523818		0	1.00443		0	0.757123		0	0		0	0
	Dyak\GE16625	FBgn0234126	LOC6523819		0	1.00443		0	0.757123		0	0		0	0
	Dyak\RpL36	FBgn0068069	LOC6523820		0	1.00443		0	0.757123		0	0		0	0
	Dyak\GE16627	FBgn0234128	LOC6523821		0	1.00443		0	0.757123		0	0		0	0
	Dyak\Dredd	FBgn0067449	LOC6523822		0	1.00443		0	0.757123		0	0		0	0
	Dyak\sus	FBgn0043598	LOC6523823		0	1.00443		0	0.757123		0	0		0	0
	Dyak\GE16629	FBgn0234129	LOC6523824		0	1.00443		0	0.757123		0	0		0	0
	Dyak\GE16630	FBgn0234130	LOC6523825		0	1.00443		0	0.895455		0.132626	1.26743		0	0
	Dyak\GE16574	FBgn0234088	LOC6523826		0	1.00443		0	0.895455		0.132626	1.26743		0	0
	Dyak\skpA	FBgn0067928	LOC6523827		0	1.00443		0	0.895455		0.132626	1.26743		0	0
	Dyak\GE16573	FBgn0234087	LOC6523828		0	0.784411		0	0.895455		0.132626	1.26743		0	0
	Dyak\GE16632	FBgn0234131	LOC6523829		0	1.05001		0	1.15693		0.132626	1.46146		0	0
	Dyak\GE16572	FBgn0234086	LOC6523830		0	1.05001		0	1.41943		0.132626	1.63889		0	0
	Dyak\GE16570	FBgn0234084	LOC6523831		0	1.05001		0	1.41943		0.132626	1.63889		0	0
	Dyak\GE16633	FBgn0234132	LOC6523832		0	1.05001		0	1.41943		0.132626	1.63889		0	0
	Dyak\GE16634	FBgn0234133	LOC6523833		0	1.05001		0	1.41943		0.132626	1.63889		0	0
	Dyak\GE16569	FBgn0234083	LOC6523834		0	1.30942		0	1.41943		0.132626	1.63889		0	0
	Dyak\snoRNA:GE27208	FBgn0259025	LOC6523835		0	1.30942		0	1.41943		0.132626	1.63889		0	0
	Dyak\snoRNA:GE27209	FBgn0259026	LOC6523836		0	1.30942		0	1.41943		0.132626	1.63889		0	0
	Dyak\GE16636	FBgn0234135	LOC6523838		0	1.30942		0	1.41943		0.132626	1.63889		0	0
	Dyak\GE27417	FBgn0275572	LOC26534598		0	1.30942		0	1.41943		0.132626	1.63889		0	0
	Dyak\GE16638	FBgn0234137	LOC6523839		0	1.30942		0	1.41943		0.132626	1.63889		0	0
	Dyak\GE16568	FBgn0068438	LOC6523840		0	1.30942		0	1.76944		0.132626	1.8001		0	0
	Dyak\GE16639	FBgn0234138	LOC6523841		0	1.30942		0	1.76944		0.132626	1.8001		0	0
	Dyak\GE16567	FBgn0234082	LOC6523842		0	1.30942		0	1.76944		0.132626	1.8001		0	0
	Dyak\GE16565	FBgn0234080	LOC6523844		0	1.30942		0	1.76944		0.132626	1.8001		0	0
	Dyak\GE16640	FBgn0234139	LOC6523845		0	1.30942		0	1.76944		0.132626	1.8001		0	0
	Dyak\GE16641	FBgn0234140	LOC6523846		0	1.30942		0	1.76944		0.132626	1.8001		0	0
	Dyak\GE16642	FBgn0068250	LOC6523847		0	2.04825		0	1.76944		0.132626	1.8001		0	0
	Dyak\GE16564	FBgn0234079	LOC6523848		0	2.32005		0	2.19934		0.132626	1.96494		0	0
	Dyak\GE16643	FBgn0234141	LOC6523849		0	2.04825		0	2.19934		0.132626	1.96494		0	0
	Dyak\GE16563	FBgn0234078	LOC6523850		0	2.04825		0	2.19934		0.132626	1.96494		0	0
	Dyak\GE16644	FBgn0234142	LOC6523851		0	2.32005		0	2.19934		0.132626	1.96494		0	0
	Dyak\GE16645	FBgn0234143	LOC6523852		0	2.32005		0.265252	2.58602		0.265252	2.11318		0	0
	Dyak\GE16646	FBgn0234144	LOC6523855		0	2.32005		0.265252	2.58602		0.265252	2.11318		0	0
	Dyak\GE16559	FBgn0234074	LOC6523856		0	3.10446		0.265252	2.88519		0.397878	2.23146		0	0
	Dyak\GE16647	FBgn0234145	LOC6523858		0	3.10446		0.265252	2.88519		0.397878	2.23146		0	0
	Dyak\GE16558	FBgn0234073	LOC6523857		0	3.10446		0.265252	2.88519		0.397878	2.23146		0	0
	Dyak\GE16557	FBgn0234072	LOC6523859		0	3.10446		0.265252	2.88519		0.397878	2.23146		0	0
	Dyak\GE16649	FBgn0234147	LOC6523860		0	3.10446		0.265252	2.88519		0.397878	2.23146		0	0
	Dyak\GE16650	FBgn0234148	LOC6523861		0	3.10446		0.265252	2.88519		0.397878	2.23146		0	0
	Dyak\GE28950	FBgn0277105	LOC26536131		0	3.10446		0.265252	2.88519		0.397878	2.23146		0	0
	Dyak\GE16556	FBgn0234071	LOC6523862		0	3.10446		0.265252	2.88519		0.397878	2.23146		0	0
	Dyak\GE16651	FBgn0234149	LOC6523863		0	3.10446		0.265252	2.88519		0.397878	2.23146		0	0
	Dyak\GE16555	FBgn0234070	LOC6523864		0	3.10446		0.265252	2.88519		0.397878	2.23146		0	0
	Dyak\GE16554	FBgn0234069	LOC6523865		0	3.36387		0.265252	2.88519		0.397878	2.23146		0	0
	Dyak\GE16553	FBgn0234068	LOC6523866		0	3.36387		0.265252	2.88519		0.397878	2.23146		0	0
	Dyak\GE16652	FBgn0234150	LOC6523868		0	3.36387		0.265252	3.01696		0.397878	2.33313		0	0
	Dyak\GE16653	FBgn0234151	LOC6523869		0	3.37007		0.265252	3.01696		0.397878	2.33313		0	0
	Dyak\GE16551	FBgn0234066	LOC6523870		0	3.37007		0.265252	3.01696		0.397878	2.33313		0	0
	Dyak\GE16654	FBgn0234152	LOC6523871		0	3.37007		0.265252	3.01696		0.397878	2.33313		0	0
	Dyak\GE16550	FBgn0234065	LOC6523872		0	3.37007		0.265252	3.0602		0.397878	2.38578		0	0
	Dyak\GE16548	FBgn0234063	LOC6523873		0	3.37007		0.265252	3.0602		0.397878	2.38578		0	0
	Dyak\GE16655	FBgn0234153	LOC6523874		0	3.37007		0.265252	3.0602		0.397878	2.38578		0	0
	Dyak\GE16547	FBgn0234062	LOC6523875		0	3.37007		0.265252	3.0602		0.397878	2.38578		0	0
	Dyak\GE16656	FBgn0234154	LOC6523876		0	3.37007		0.265252	3.0602		0.397878	2.38578		0	0
	Dyak\GE16657	FBgn0234155	LOC6523877		0	3.37007		0.265252	3.0602		0.397878	2.38578		0	0
	Dyak\suw[a]	FBgn0029186	LOC6523878		0	3.37007		0.265252	3.0602		0.397878	2.38578		0	0
	Dyak\GE16660	FBgn0234157	LOC6523879		0.530504	3.10446		0.265252	3.0602		0.397878	2.38578		0	0
	Dyak\GE16661	FBgn0234158	LOC6523880		0.530504	3.10446		0.265252	3.0602		0.397878	2.38578		0	0
	Dyak\GE16546	FBgn0234061	LOC6523881		0.530504	2.83886		0.265252	3.01903		0.397878	2.38578		0	0
	Dyak\GE16662	FBgn0234159	LOC6523882		0.530504	2.83886		0.265252	3.01903		0.397878	2.38578		0	0
	Dyak\GE16544	FBgn0234059	LOC6523883		0.530504	2.57946		0.530504	2.93359		0.397878	2.35297		0.265252	1.25836
	Dyak\GE16543	FBgn0234058	LOC6523884		0.530504	2.57946		0.530504	2.93359		0.397878	2.35297		0.265252	1.25836
	Dyak\GE16663	FBgn0234160	LOC6523885		0.530504	2.57946		0.795756	2.76722		0.397878	2.28773		0.265252	1.25836
	Dyak\GE16542	FBgn0234057	LOC6523886		0.530504	2.57946		0.795756	2.76722		0.397878	2.28773		0.265252	1.25836
	Dyak\GE16665	FBgn0234162	LOC6523887		0.530504	2.57946		0.795756	2.76722		0.397878	2.28773		0.265252	1.25836
	Dyak\GE16666	FBgn0234163	LOC6523888		0.530504	2.57946		0.795756	2.76722		0.397878	2.28773		0.265252	1.25836
	Dyak\GE16667	FBgn0234164	LOC6523889		0.530504	2.57946		0.795756	2.76722		0.397878	2.28773		0.265252	1.25836
	Dyak\GE16668	FBgn0234165	LOC6523890		0.530504	2.85746		0.795756	2.76722		0.397878	2.28773		0.265252	1.25836
	Dyak\GE16669	FBgn0234166	LOC6523891		0.530504	2.85746		0.795756	2.76722		0.397878	2.28773		0.265252	1.25836
	Dyak\GE16671	FBgn0234168	LOC6523892		0.530504	2.85746		0.795756	2.76722		0.397878	2.28773		0.265252	1.25836
	Dyak\GE16672	FBgn0234169	LOC6523893		0.530504	2.85746		0.795756	2.76722		0.397878	2.28773		0.265252	1.25836
	Dyak\GE16673	FBgn0234170	LOC6523894		0.530504	2.85746		0.795756	2.76722		0.397878	2.28773		0.265252	1.25836
	Dyak\GE16541	FBgn0234056	LOC6523895		0.530504	2.85746		0.795756	2.64512		0.397878	2.15972		0.331565	1.27311
	Dyak\GE16540	FBgn0234055	LOC6523896		0.530504	2.85746		0.795756	2.64512		0.397878	2.15972		0.331565	1.27311
	Dyak\GE16539	FBgn0234054	LOC6523897		0.530504	2.85126		0.795756	2.64512		0.397878	2.15972		0.331565	1.27311
	Dyak\GE16537	FBgn0234052	LOC6523898		0.530504	2.85126		0.795756	2.64512		0.397878	2.15972		0.331565	1.27311
	Dyak\GE29144	FBgn0277299	LOC26536325		0.530504	2.85126		0.795756	2.47978		0.397878	2.01471		0.331565	1.28787
	Dyak\GE16675	FBgn0234172	LOC6523901		0.530504	2.37184		0.795756	2.47978		0.397878	2.01471		0.331565	1.28787
	Dyak\GE16535	FBgn0234050	LOC6523902		0.530504	2.37184		0.795756	2.47978		0.397878	2.01471		0.331565	1.28787
	Dyak\GE28504	FBgn0276659	LOC26535685		0.530504	2.37184		0.795756	2.47978		0.397878	2.01471		0.331565	1.28787
	Dyak\GE27836	FBgn0275991	LOC26535017		0.530504	2.37184		0.795756	2.18061		0.530504	1.83729		0.397878	1.31127
	Dyak\GE16677	FBgn0234174	LOC6523903		1.06101	2.37184		0.795756	2.18061		0.530504	1.83729		0.397878	1.31127
	Dyak\GE28460	FBgn0276615	LOC26535641		1.06101	2.37184		0.795756	2.18061		0.530504	1.83729		0.397878	1.31127
	Dyak\GE16678	FBgn0234175	LOC6523904		1.06101	2.37184		0.795756	2.18061		0.530504	1.83729		0.397878	1.31127
	Dyak\GE16534	FBgn0234049	LOC6523905		1.06101	2.37184		0.795756	2.18061		0.530504	1.83729		0.397878	1.31127
	Dyak\GE16679	FBgn0234176	LOC6523906		1.06101	2.37184		0.795756	2.18061		0.530504	1.83729		0.397878	1.31127
	Dyak\GE16533	FBgn0234048	LOC6523907		1.06101	2.37184		0.530504	1.79186		0.530504	1.64364		0.464191	1.33358
	Dyak\GE16680	FBgn0234177	LOC6523908		1.06101	2.37184		0.530504	1.79186		0.530504	1.64364		0.464191	1.33358
	Dyak\GE16532	FBgn0234047	LOC6523909		1.06101	2.37184		0.530504	1.79186		0.530504	1.64364		0.464191	1.33358
	Dyak\GE16682	FBgn0234179	LOC6523910		1.06101	2.37184		0.530504	1.79186		0.530504	1.64364		0.464191	1.33358
	Dyak\GE16683	FBgn0234180	LOC6523911		1.06101	2.37184		0.530504	1.79186		0.530504	1.64364		0.464191	1.33358
	Dyak\GE16684	FBgn0234181	LOC6523912		1.06101	2.37184		0.530504	1.79186		0.530504	1.64364		0.464191	1.33358
	Dyak\GE16531	FBgn0234046	LOC6523913		1.06101	2.37184		0.530504	1.79186		0.530504	1.64364		0.464191	1.33358
	Dyak\GE16685	FBgn0234182	LOC6523914		1.06101	1.84683		0.530504	1.79186		0.530504	1.64364		0.464191	1.33358
	Dyak\GE16686	FBgn0234183	LOC6523915		1.06101	1.84683		0.530504	1.79186		0.530504	1.64364		0.464191	1.33358
	Dyak\GE16687	FBgn0234184	LOC6523916		1.06101	0.784411		0.530504	1.36092		0.530504	1.46583		0.464191	1.36199
	Dyak\GE16530	FBgn0234045	LOC6523917		1.06101	0.784411		0.530504	0.965614		0.530504	1.30461		0.464191	1.36828
	Dyak\GE16528	FBgn0234043	LOC6523919		1.06101	0.525008		0.530504	0.570308		0.530504	1.16		0.464191	1.38194
	Dyak\O-fut2	FBgn0082380	LOC6523920		1.06101	0.525008		0.530504	0.570308		0.530504	1.16		0.464191	1.38194
	Dyak\GE16688	FBgn0234185	LOC6523921		1.06101	0.525008		0.530504	0.570308		0.530504	1.16		0.464191	1.38194
	Dyak\GE16689	FBgn0234186	LOC6523923		1.06101	0.525008		0.530504	0.570308		0.530504	1.16		0.464191	1.38194
	Dyak\GE16525	FBgn0234041	LOC6523922		1.06101	0.525008		0.530504	0.570308		0.530504	1.16		0.464191	1.38194
	Dyak\GE16690	FBgn0234187	LOC6523924		1.06101	0.525008		0.530504	0.570308		0.530504	1.16		0.464191	1.38194
	Dyak\GE16691	FBgn0234188	LOC6523925		1.06101	0.525008		0.530504	0.570308		0.530504	1.16		0.464191	1.38194
	Dyak\GE16524	FBgn0234040	LOC6523926		1.06101	0.525008		0.530504	0.570308		0.530504	1.16		0.464191	1.38194
	Dyak\GE16693	FBgn0234190	LOC6523927		1.06101	0.525008		0.530504	0.570308		0.530504	1.16		0.464191	1.38194
	Dyak\GE16694	FBgn0234191	LOC6523928		1.06101	0.525008		0.530504	0.570308		0.530504	1.16		0.464191	1.38194
	Dyak\sta	FBgn0029187	LOC6523929		1.06101	0.525008		0.530504	0.570308		0.530504	1.16		0.464191	1.38194
	Dyak\snoRNA:GE27210	FBgn0259027	LOC6523930		1.06101	0.525008		0.530504	0.570308		0.530504	1.16		0.464191	1.38194
	Dyak\GE16522	FBgn0234039	LOC6523931		0.530504	0.265604		0.530504	0.570308		0.530504	1.16		0.464191	1.38194
	Dyak\GE16520	FBgn0234037	LOC6523932		0	0		0.795756	0.306771		0.530504	1.01499		0.464191	1.39307
	Dyak\GE16696	FBgn0234193	LOC6523933		0	0		0.265252	0.220303		0.397878	0.67441		0.530504	1.41861
	Dyak\br	FBgn0234194	LOC6523934		0	0		0.265252	0.220303		0.397878	0.67441		0.530504	1.41861
	Dyak\GE27877	FBgn0276032	LOC26535058		0	0.265604		0.265252	0.220303		0.397878	0.67441		0.530504	1.41861
	Dyak\GE16699	FBgn0234196	LOC6523935		0	0.265604		0.265252	0.220303		0.397878	0.67441		0.530504	1.41861
	Dyak\GE16700	FBgn0234197	LOC6523936		0	0.265604		0.265252	0.220303		0.397878	0.67441		0.530504	1.41861
	Dyak\GE16701	FBgn0234198	LOC6523937		0	0.265604		0.265252	0.220303		0.397878	0.67441		0.530504	1.41861
	Dyak\GE16519	FBgn0234036	LOC6523938		0	0.265604		0.265252	0.220303		0.397878	0.67441		0.530504	1.41861
	Dyak\GE16702	FBgn0234199	LOC6523939		0	0.265604		0.265252	0.220303		0.397878	0.67441		0.530504	1.41861
	Dyak\GE16518	FBgn0234035	LOC6523940		0	0.265604		0.265252	0.263537		0.530504	0.559371		0.66313	1.41878
	Dyak\GE16705	FBgn0234202	LOC6523942		0	0.265604		0.265252	0.263537		0.530504	0.559371		0.66313	1.41878
	Dyak\GE16706	FBgn0234203	LOC6523943		0	0.265604		0.265252	0.263537		0.530504	0.559371		0.66313	1.41878
	Dyak\GE16517	FBgn0234034	LOC6523944		0	0.265604		0.265252	0.263537		0.530504	0.559371		0.66313	1.41878
	Dyak\GE16515	FBgn0234032	LOC6523945		0.530504	0.265604		0.265252	0.263537		0.530504	0.559371		0.66313	1.41878
	Dyak\GE16513	FBgn0234030	LOC6523947		0.530504	0.265604		0.265252	0.351039		0.530504	0.444332		0.66313	1.40403
	Dyak\GE16707	FBgn0234204	LOC6523949		0.530504	0.525008		0.265252	0.351039		0.530504	0.444332		0.66313	1.40403
	Dyak\GE16711	FBgn0234208	LOC6523955		0.530504	0.525008		0.265252	0.394272		0.66313	0.395306		0.66313	1.36875
	Dyak\GE16708	FBgn0234205	LOC6523950		0.530504	0.525008		0.265252	0.394272		0.66313	0.395306		0.66313	1.36875
	Dyak\GE16510	FBgn0234027	LOC6523952		0.530504	0.525008		0.265252	0.394272		0.66313	0.395306		0.66313	1.36875
	Dyak\GE16509	FBgn0234026	LOC6523956		0.530504	0.525008		0.265252	0.393239		0.66313	0.426433		0.66313	1.33866
	Dyak\GE16508	FBgn0234025	LOC6523957		0.530504	0.525008		0.265252	0.393239		0.66313	0.426433		0.66313	1.33866
	Dyak\GE16507	FBgn0234024	LOC6523958		0.530504	0.525008		0.265252	0.393239		0.66313	0.426433		0.66313	1.33866
	Dyak\GE16712	FBgn0234209	LOC6523959		0.530504	0.525008		0.265252	0.393239		0.66313	0.426433		0.66313	1.33866
	Dyak\GE16506	FBgn0234023	LOC6523960		0.530504	0.525008		0.265252	0.393239		0.66313	0.426433		0.66313	1.33866
	Dyak\GE16713	FBgn0234210	LOC6523961		0.530504	0.525008		0.265252	0.393239		0.66313	0.426433		0.66313	1.33866
	Dyak\GE16503	FBgn0234020	LOC6523962		0.530504	0.525008		0.265252	0.393239		0.66313	0.426433		0.66313	1.33866
	Dyak\GE16715	FBgn0234212	LOC6523963		0.530504	0.525008		0.265252	0.393239		0.66313	0.426433		0.66313	1.33866
	Dyak\GE16502	FBgn0234019	LOC6523964		0.530504	0.525008		0.265252	0.393239		0.66313	0.426433		0.66313	1.33866
	Dyak\GE16501	FBgn0234018	LOC6523966		0	0.259403		0.530504	0.350005		0.530504	0.531627		0.795756	1.2711
	Dyak\GE16718	FBgn0234215	LOC6523968		0	0.259403		0.530504	0.351039		0.530504	0.625143		0.928382	1.28148
	Dyak\GE27950	FBgn0276105	LOC26535131		0.530504	0.531208		0.530504	0.440607		0.530504	0.69921		0.928382	1.30628
	Dyak\GE16496	FBgn0234013	LOC6523973		0.530504	0.531208		0.795756	0.611113		0.66313	0.759138		0.928382	1.33885
	Dyak\GE16719	FBgn0234216	LOC6523974		0.530504	0.531208		0.795756	0.611113		0.66313	0.759138		0.928382	1.33885
	Dyak\GE29231	FBgn0277386	LOC26536412		0.530504	0.531208		0.795756	0.818289		0.66313	0.870941		0.928382	1.36422
	Dyak\GE28485	FBgn0276640	LOC26535666		0.530504	0.531208		0.795756	0.818289		0.66313	0.870941		0.928382	1.36422
	Dyak\GE16720	FBgn0234217	LOC6523975		0.530504	0.531208		0.795756	0.818289		0.66313	0.870941		0.928382	1.36422
	Dyak\GE16721	FBgn0234218	LOC6523976		0.530504	1.06242		0.795756	0.818289		0.66313	0.870941		0.928382	1.36422
	Dyak\GE16495	FBgn0234012	LOC6523977		0.530504	1.06242		0.795756	0.818289		0.66313	0.870941		0.928382	1.36422
	Dyak\GE28782	FBgn0276937	LOC26535963		0.530504	1.06242		0.795756	0.818289		0.66313	0.870941		0.928382	1.36422
	Dyak\GE16722	FBgn0234219	LOC6523979		0.530504	1.06242		0.795756	0.818289		0.66313	0.870941		0.928382	1.36422
	Dyak\GE16492	FBgn0234009	LOC6523981		1.59151	1.28244		0.795756	0.980164		0.928382	0.966531		1.12732	1.3957
	Dyak\GE16724	FBgn0234221	LOC6523982		1.59151	1.28244		0.795756	0.980164		0.928382	0.966531		1.12732	1.3957
	Dyak\GE16726	FBgn0234222	LOC6523983		1.59151	1.28244		0.795756	0.980164		0.928382	0.966531		1.12732	1.3957
	Dyak\GE16491	FBgn0234008	LOC6523984		1.59151	1.28244		0.795756	0.980164		0.928382	0.966531		1.12732	1.3957
	Dyak\GE16490	FBgn0234007	LOC6523985		1.59151	1.28244		0.795756	0.980164		0.928382	0.966531		1.12732	1.3957
	Dyak\GE16727	FBgn0234223	LOC6523986		1.59151	1.28244		0.795756	0.980164		0.928382	0.966531		1.12732	1.3957
	Dyak\regucalcin	FBgn0067933	LOC6523987		1.59151	1.28244		0.795756	0.980164		0.928382	0.966531		1.12732	1.3957
	Dyak\GE16728	FBgn0234224	LOC6523988		1.59151	1.28244		0.795756	1.14101		0.928382	1.04552		1.19363	1.40147
	Dyak\GE16488	FBgn0234006	LOC6523989		1.59151	1.28244		0.795756	1.14101		0.928382	1.04552		1.19363	1.40147
	Dyak\GE16729	FBgn0234225	LOC6523990		1.59151	1.28244		0.795756	1.14101		0.928382	1.04552		1.19363	1.40147
	Dyak\GE16730	FBgn0234226	LOC6523991		1.59151	1.28244		0.795756	1.14101		0.928382	1.04552		1.19363	1.40147
	Dyak\GE16731	FBgn0234227	LOC6523992		1.59151	1.28244		0.795756	1.14101		0.928382	1.04552		1.19363	1.40147
	Dyak\GE16487	FBgn0234005	LOC6523993		1.59151	1.50246		0.795756	1.14101		0.928382	1.04552		1.19363	1.40147
	Dyak\GE16486	FBgn0068308	LOC6523994		1.59151	1.50246		0.795756	1.14101		0.928382	1.04552		1.19363	1.40147
	Dyak\GE16485	FBgn0234004	LOC6523995		1.59151	1.50246		0.795756	1.14101		0.928382	1.04552		1.19363	1.40147
	Dyak\GE16484	FBgn0234003	LOC6523996		1.59151	1.50246		0.795756	1.14101		0.928382	1.04552		1.19363	1.40147
	Dyak\GE28491	FBgn0276646	LOC26535672		1.59151	1.50246		0.795756	1.14101		0.928382	1.04552		1.19363	1.40147
	Dyak\GE16732	FBgn0234228	LOC6523997		1.59151	1.50246		0.795756	1.24998		0.795756	1.12736		1.19363	1.41946
	Dyak\GE28219	FBgn0276374	LOC26535400		1.59151	1.50246		0.795756	1.24998		0.795756	1.12736		1.19363	1.41946
	Dyak\GE16481	FBgn0234000	LOC6523998		1.06101	0.971253		1.06101	1.27699		0.795756	1.25369		1.12732	1.45145
	Dyak\GE16480	FBgn0233999	LOC6523999		1.06101	1.49626		1.06101	1.27699		0.795756	1.25369		1.12732	1.45145
	Dyak\GE16479	FBgn0233998	LOC6524000		1.06101	1.49626		1.06101	1.27699		0.795756	1.25369		1.12732	1.45145
	Dyak\GE28336	FBgn0276491	LOC26535517		1.06101	1.49626		1.06101	1.40566		1.06101	1.33099		1.06101	1.49677
	Dyak\GE16478	FBgn0233997	LOC6524001		1.06101	1.49626		1.06101	1.40566		1.06101	1.33099		1.06101	1.49677
	Dyak\GE16477	FBgn0233996	LOC6524002		1.06101	1.49626		1.06101	1.40566		1.06101	1.33099		1.06101	1.49677
	Dyak\GE16733	FBgn0234229	LOC6524003		1.06101	1.49626		1.06101	1.40566		1.06101	1.33099		1.06101	1.49677
	Dyak\sqh	FBgn0067924	LOC6524004		1.06101	1.18507		1.06101	1.40566		1.06101	1.33099		1.06101	1.49677
	Dyak\GE16734	FBgn0234230	LOC6524005		1.06101	1.18507		1.06101	1.40566		1.06101	1.33099		1.06101	1.49677
	Dyak\GE16735	FBgn0234231	LOC6524006		1.06101	1.18507		1.06101	1.40566		1.06101	1.33099		1.06101	1.49677
	Dyak\GE16475	FBgn0041647	LOC6524008		1.06101	1.18507		1.32626	1.49766		1.06101	1.49013		1.12732	1.53453
	Dyak\GE16738	FBgn0234234	LOC6524009		1.06101	1.18507		1.32626	1.49766		1.06101	1.49013		1.12732	1.53453
	Dyak\GE16474	FBgn0233995	LOC6524010		1.06101	1.18507		1.32626	1.49766		1.06101	1.49013		1.12732	1.53453
	Dyak\GE16739	FBgn0234235	LOC6524011		1.06101	1.18507		1.32626	1.49766		1.06101	1.49013		1.12732	1.53453
	Dyak\GE16740	FBgn0234236	LOC6524012		1.06101	1.18507		1.32626	1.49766		1.06101	1.49013		1.12732	1.53453
	Dyak\GE16473	FBgn0233994	LOC6524013		0	1.22446		1.32626	1.49766		1.06101	1.49013		1.12732	1.53453
	Dyak\GE16472	FBgn0233993	LOC6524014		0	1.22446		1.32626	1.49766		1.06101	1.49013		1.12732	1.53453
	Dyak\GE16470	FBgn0233991	LOC6524015		0	1.22446		1.32626	1.49766		1.06101	1.49013		1.12732	1.53453
	Dyak\GE16741	FBgn0234237	LOC6524016		0	1.22446		1.32626	1.49766		1.06101	1.49013		1.12732	1.53453
	Dyak\GE16469	FBgn0233990	LOC6524017		0	1.22446		1.32626	1.49766		1.06101	1.49013		1.12732	1.53453
	Dyak\GE16742	FBgn0234238	LOC6524018		0	1.22446		1.32626	1.49766		1.06101	1.49013		1.12732	1.53453
	Dyak\GE16468	FBgn0233989	LOC6524019		0	1.22446		1.32626	1.49766		1.06101	1.49013		1.12732	1.53453
	Dyak\GE16743	FBgn0234239	LOC6524020		0	1.22446		1.32626	1.63392		1.32626	1.65772		1.12732	1.61277
	Dyak\GE16744	FBgn0234240	LOC6524021		0	1.22446		1.32626	1.63392		1.32626	1.65772		1.12732	1.61277
	Dyak\GE16745	FBgn0234241	LOC6524022		0.530504	2.05445		1.32626	1.63392		1.32626	1.65772		1.12732	1.61277
	Dyak\GE16748	FBgn0234243	LOC6524024		0.530504	2.05445		1.32626	1.63392		1.32626	1.65772		1.12732	1.61277
	Dyak\GE16749	FBgn0234244	LOC6524025		0.530504	2.05445		1.06101	1.69028		1.32626	1.84151		1.12732	1.691
	Dyak\GE16467	FBgn0068326	LOC6524026		0.530504	2.05445		1.06101	1.69028		1.32626	1.84151		1.12732	1.691
	Dyak\GE16750	FBgn0234245	LOC6524027		0.530504	2.05445		1.06101	1.69028		1.32626	1.84151		1.12732	1.691
	Dyak\GE16466	FBgn0233988	LOC6524028		0.530504	2.05445		1.06101	1.69028		1.32626	1.84151		1.12732	1.691
	Dyak\GE16751	FBgn0234246	LOC6524029		0.530504	2.05445		1.06101	1.69028		1.32626	1.84151		1.12732	1.691
	Dyak\GE16465	FBgn0233987	LOC6524030		0.530504	2.05445		1.06101	1.69028		1.32626	1.84151		1.12732	1.691
	Dyak\snoRNA:GE27211	FBgn0259028	LOC6524031		0.530504	2.05445		1.06101	1.69028		1.32626	1.84151		1.12732	1.691
	Dyak\GE27854	FBgn0276009	LOC26535035		0.530504	2.05445		1.06101	1.69028		1.32626	1.84151		1.12732	1.691
	Dyak\GE16462	FBgn0233984	LOC6524034		1.59151	1.83443		1.32626	1.91818		1.45889	2.18213		1.12732	1.87018
	Dyak\tRNA:GE26901	FBgn0258718	LOC6524035		1.59151	1.83443		1.32626	2.00015		1.72414	2.30729		1.19363	1.9423
	Dyak\GE16752	FBgn0234247	LOC6524036		1.59151	1.83443		1.32626	2.00015		1.72414	2.30729		1.19363	1.9423
	Dyak\GE16461	FBgn0233983	LOC6524037		1.59151	1.83443		1.32626	2.00015		1.72414	2.30729		1.19363	1.9423
	Dyak\Spat	FBgn0068031	LOC6524038		1.59151	1.83443		1.32626	2.00015		1.72414	2.30729		1.19363	1.9423
	Dyak\RpL7A	FBgn0068065	LOC6524039		1.59151	1.83443		1.32626	2.00015		1.72414	2.30729		1.19363	1.9423
	Dyak\snoRNA:GE27212	FBgn0259029	LOC6524040		1.59151	1.83443		1.32626	2.00015		1.72414	2.30729		1.19363	1.9423
	Dyak\GE27711	FBgn0275866	LOC26534892		1.59151	1.83443		1.32626	2.00015		1.72414	2.30729		1.19363	1.9423
	Dyak\GE16754	FBgn0234248	LOC6524041		1.59151	1.83443		1.32626	2.00015		1.72414	2.30729		1.19363	1.9423
	Dyak\GE16755	FBgn0234249	LOC6524042		1.59151	2.28067		1.32626	2.00015		1.72414	2.30729		1.19363	1.9423
	Dyak\GE16756	FBgn0234250	LOC6524043		1.59151	1.49626		1.85676	2.19317		1.85676	2.40781		1.19363	1.98133
	Dyak\GE16757	FBgn0234251	LOC6524044		1.59151	1.49626		1.85676	2.19317		1.85676	2.40781		1.19363	1.98133
	Dyak\GE16759	FBgn0234253	LOC6524045		1.59151	1.49626		1.85676	2.19317		1.85676	2.40781		1.19363	1.98133
	Dyak\GE16760	FBgn0234254	LOC6524046		1.59151	1.49626		1.85676	2.47369		1.72414	2.47019		1.12732	2.01551
	Dyak\GE27733	FBgn0275888	LOC26534914		1.59151	1.49626		1.85676	2.47369		1.72414	2.47019		1.12732	2.01551
	Dyak\GE16458	FBgn0233981	LOC6524047		2.12202	2.54628		1.85676	2.47369		1.72414	2.47019		1.12732	2.01551
	Dyak\GE16761	FBgn0234255	LOC6524048		2.12202	2.54628		1.85676	2.47369		1.72414	2.47019		1.12732	2.01551
	Dyak\GE16457	FBgn0233980	LOC6524049		2.12202	2.54628		1.85676	2.47369		1.72414	2.47019		1.12732	2.01551
	Dyak\GE16762	FBgn0234256	LOC6524050		2.12202	2.54628		1.85676	2.83964		1.59151	2.51715		1.12732	2.02917
	Dyak\GE16456	FBgn0233979	LOC6524051		2.12202	2.54628		1.85676	2.83964		1.59151	2.51715		1.12732	2.02917
	Dyak\GE16763	FBgn0234257	LOC6524052		2.12202	2.54628		1.85676	2.83964		1.59151	2.51715		1.12732	2.02917
	Dyak\GE16455	FBgn0233978	LOC6524053		2.12202	2.54628		1.85676	2.83964		1.59151	2.51715		1.12732	2.02917
	Dyak\GE16764	FBgn0068316	LOC6524054		2.12202	2.54628		1.85676	2.83964		1.59151	2.51715		1.12732	2.02917
	Dyak\GE16765	FBgn0234258	LOC6524055		2.12202	2.54628		1.85676	2.83964		1.59151	2.51715		1.12732	2.02917
	Dyak\GE16766	FBgn0234259	LOC6524056		2.12202	2.54628		1.85676	2.83964		1.59151	2.51715		1.12732	2.02917
	Dyak\GE16454	FBgn0233977	LOC6524057		2.12202	2.54628		1.85676	2.83964		1.59151	2.51715		1.12732	2.02917
	Dyak\GE16453	FBgn0233976	LOC6524058		2.12202	2.54628		1.85676	2.83964		1.59151	2.51715		1.12732	2.02917
	Dyak\GE16452	FBgn0233975	LOC6524059		1.59151	3.21254		1.85676	2.83964		1.59151	2.51715		1.12732	2.02917
	Dyak\GE16451	FBgn0233974	LOC6524061		1.59151	3.21254		1.85676	2.83964		1.59151	2.51715		1.12732	2.02917
	Dyak\GE16768	FBgn0234261	LOC6524062		1.59151	3.21254		1.85676	2.83964		1.59151	2.51715		1.12732	2.02917
	Dyak\GE16450	FBgn0233973	LOC6524063		1.59151	3.21254		1.85676	3.08695		1.59151	2.57539		1.12732	2.05021
	Dyak\GE16773	FBgn0234266	LOC6524078		2.12202	3.47195		2.12202	3.42176		1.72414	2.54856		1.12732	2.09068
	Dyak\GE29198	FBgn0277353	LOC26536379		1.59151	3.21254		1.85676	3.08695		1.59151	2.57539		1.12732	2.05021
	Dyak\GE16448	FBgn0068331	LOC6524064		2.12202	3.47195		1.85676	3.08695		1.59151	2.57539		1.12732	2.05021
	Dyak\snoRNA:GE27213	FBgn0259030	LOC6524065		2.12202	3.47195		1.85676	3.08695		1.59151	2.57539		1.12732	2.05021
	Dyak\snoRNA:GE27214	FBgn0259031	LOC6524066		2.12202	3.47195		1.85676	3.08695		1.59151	2.57539		1.12732	2.05021
	Dyak\snoRNA:GE27215	FBgn0259032	LOC6524067		2.12202	3.47195		1.85676	3.08695		1.59151	2.57539		1.12732	2.05021
	Dyak\snoRNA:GE27216	FBgn0259033	LOC6524068		2.12202	3.47195		1.85676	3.08695		1.59151	2.57539		1.12732	2.05021
	Dyak\tRNA:GE26902	FBgn0258719	LOC6524069		2.12202	3.47195		1.85676	3.08695		1.59151	2.57539		1.12732	2.05021
	Dyak\GE29219	FBgn0277374	LOC26536400		2.12202	3.47195		1.85676	3.08695		1.59151	2.57539		1.12732	2.05021
	Dyak\GE16770	FBgn0234263	LOC6524070		2.12202	3.47195		1.85676	3.08695		1.59151	2.57539		1.12732	2.05021
	Dyak\GE16771	FBgn0234264	LOC6524071		2.12202	3.47195		2.12202	3.42176		1.72414	2.54856		1.12732	2.09068
	Dyak\GE16447	FBgn0233972	LOC6524072		2.12202	3.47195		2.12202	3.42176		1.72414	2.54856		1.12732	2.09068
	Dyak\GE16772	FBgn0234265	LOC6524074		2.12202	3.47195		2.12202	3.42176		1.72414	2.54856		1.12732	2.09068
	Dyak\GE16446	FBgn0233971	LOC6524073		2.12202	3.47195		2.12202	3.42176		1.72414	2.54856		1.12732	2.09068
	Dyak\GE16445	FBgn0233970	LOC6524075		2.12202	3.47195		2.12202	3.42176		1.72414	2.54856		1.12732	2.09068
	Dyak\C3G	FBgn0068524	LOC6524076		2.65252	4.03013		2.12202	3.42176		1.72414	2.54856		1.12732	2.09068
	Dyak\GE16774	FBgn0234267	LOC6524079		2.65252	4.03013		2.38727	3.42729		1.72414	2.59618		1.12732	2.1164
	Dyak\GE16442	FBgn0233968	LOC6524080		2.65252	4.03013		2.38727	3.42729		1.72414	2.59618		1.12732	2.1164
	Dyak\GE16775	FBgn0234268	LOC6524081		2.65252	4.03013		2.38727	3.42729		1.72414	2.59618		1.12732	2.1164
	Dyak\GE16776	FBgn0234269	LOC6524082		2.65252	4.03013		2.38727	3.42729		1.72414	2.59618		1.12732	2.1164
	Dyak\GE16777	FBgn0234270	LOC6524083		2.65252	4.03013		2.38727	3.42729		1.72414	2.59618		1.12732	2.1164
	Dyak\GE16441	FBgn0233967	LOC6524084		2.65252	4.03013		2.38727	3.42729		1.72414	2.59618		1.12732	2.1164
	Dyak\GE16440	FBgn0233966	LOC6524085		2.12202	3.76453		2.38727	3.42729		1.72414	2.59618		1.12732	2.1164
	Dyak\GE16778	FBgn0234271	LOC6524086		2.12202	3.76453		2.38727	3.42729		1.72414	2.59618		1.12732	2.1164
	Dyak\GE16439	FBgn0233965	LOC6524087		2.12202	3.76453		2.38727	3.42729		1.72414	2.59618		1.12732	2.1164
	Dyak\GE16779	FBgn0234272	LOC6524088		2.12202	3.76453		2.38727	3.42729		1.72414	2.59618		1.12732	2.1164
	Dyak\GE16437	FBgn0233963	LOC6524089		2.12202	3.76453		2.38727	3.42729		1.72414	2.59618		1.12732	2.1164
	Dyak\GE16781	FBgn0234274	LOC6524090		2.12202	3.76453		2.38727	3.42729		1.72414	2.59618		1.12732	2.1164
	Dyak\GE16436	FBgn0233962	LOC6524091		2.12202	3.76453		2.38727	3.30761		1.72414	2.6604		1.12732	2.13473
	Dyak\GE16435	FBgn0233961	LOC6524092		3.18302	3.50513		2.38727	3.30761		1.72414	2.6604		1.12732	2.13473
	Dyak\GE16783	FBgn0234276	LOC6524093		3.18302	3.50513		2.38727	3.30761		1.72414	2.6604		1.12732	2.13473
	Dyak\GE16784	FBgn0234277	LOC6524094		3.18302	3.50513		2.38727	3.05167		1.59151	2.7708		1.19363	2.12482
	Dyak\GE16434	FBgn0233960	LOC6524095		3.18302	3.50513		2.38727	3.05167		1.59151	2.7708		1.19363	2.12482
	Dyak\GE16433	FBgn0233959	LOC6524096		3.18302	3.50513		2.38727	3.05167		1.59151	2.7708		1.19363	2.12482
	Dyak\GE16432	FBgn0233958	LOC6524097		3.18302	3.50513		2.38727	3.05167		1.59151	2.7708		1.19363	2.12482
	Dyak\GE16431	FBgn0233957	LOC6524098		3.18302	2.57946		2.38727	3.05167		1.59151	2.7708		1.19363	2.12482
	Dyak\GE16430	FBgn0233956	LOC6524099		3.18302	2.57946		2.38727	3.05167		1.59151	2.7708		1.19363	2.12482
	Dyak\GE16785	FBgn0234278	LOC6524100		3.18302	2.57946		2.38727	3.05167		1.59151	2.7708		1.19363	2.12482
	Dyak\GE16787	FBgn0234280	LOC6524102		3.18302	2.57946		2.38727	3.05167		1.59151	2.7708		1.19363	2.12482
	Dyak\GE16788	FBgn0234281	LOC6524103		3.18302	2.57946		2.38727	3.05167		1.59151	2.7708		1.19363	2.12482
	Dyak\GE16789	FBgn0234282	LOC6524105		3.18302	2.57946		1.85676	2.73937		1.59151	2.83955		1.19363	2.10753
	Dyak\GE16428	FBgn0233954	LOC6524106		3.18302	2.57946		1.85676	2.73937		1.59151	2.83955		1.19363	2.10753
	Dyak\GE16790	FBgn0234283	LOC6524107		3.18302	2.57946		1.85676	2.73937		1.59151	2.83955		1.19363	2.10753
	Dyak\GE16426	FBgn0233952	LOC6524108		3.18302	2.57946		1.85676	2.73937		1.59151	2.83955		1.19363	2.10753
	Dyak\GE16425	FBgn0233951	LOC6524109		3.18302	2.57946		1.85676	2.73937		1.59151	2.83955		1.19363	2.10753
	Dyak\GE16792	FBgn0234285	LOC6524110		3.18302	2.57946		1.85676	2.73937		1.59151	2.83955		1.19363	2.10753
	Dyak\GE16793	FBgn0234286	LOC6524111		2.65252	2.49449		1.85676	2.73937		1.59151	2.83955		1.19363	2.10753
	Dyak\GE16424	FBgn0233950	LOC6524112		2.65252	2.49449		1.85676	2.73937		1.59151	2.83955		1.19363	2.10753
	Dyak\GE16794	FBgn0234287	LOC6524113		2.65252	2.49449		1.85676	2.73937		1.59151	2.83955		1.19363	2.10753
	Dyak\GE16421	FBgn0233947	LOC6524115		2.65252	2.49449		2.12202	2.3828		1.45889	2.94112		1.12732	2.07191
	Dyak\GE27538	FBgn0275693	LOC26534719		2.65252	2.49449		2.12202	2.3828		1.45889	2.94112		1.12732	2.07191
	Dyak\GE16795	FBgn0234288	LOC6524116		2.65252	2.49449		2.12202	2.3828		1.45889	2.94112		1.12732	2.07191
	Dyak\GE16419	FBgn0233945	LOC6524117		2.65252	2.49449		2.12202	2.3828		1.45889	2.94112		1.12732	2.07191
	Dyak\GE16796	FBgn0234289	LOC6524118		2.12202	1.9363		2.12202	2.3828		1.45889	2.94112		1.12732	2.07191
	Dyak\GE16418	FBgn0233944	LOC6524119		2.12202	1.9363		2.12202	2.3828		1.45889	2.94112		1.12732	2.07191
	Dyak\GE16417	FBgn0233943	LOC6524120		2.12202	1.9363		2.12202	2.3828		1.45889	2.94112		1.12732	2.07191
	Dyak\GE16797	FBgn0234290	LOC6524121		2.12202	1.9363		2.12202	2.3828		1.45889	2.94112		1.12732	2.07191
	Dyak\GE16415	FBgn0068315	LOC6524122		2.12202	1.9363		2.12202	2.3828		1.45889	2.94112		1.12732	2.07191
	Dyak\GE16798	FBgn0234291	LOC6524123		2.12202	1.9363		2.12202	2.3828		1.45889	2.94112		1.12732	2.07191
	Dyak\GE16414	FBgn0233941	LOC6524124		2.12202	1.9363		2.12202	2.3828		1.45889	2.94112		1.12732	2.07191
	Dyak\GE16799	FBgn0234292	LOC6524125		2.12202	1.9363		2.12202	2.3828		1.45889	2.94112		1.12732	2.07191
	Dyak\GE16803	FBgn0234295	LOC6524128		2.12202	1.9363		1.59151	2.26802		1.45889	2.90261		1.12732	2.05715
	Dyak\GE16805	FBgn0234297	LOC6524130		2.12202	2.15633		1.59151	2.26802		1.45889	2.90261		1.12732	2.05715
	Dyak\GE16413	FBgn0233940	LOC6524132		2.12202	2.15633		1.59151	2.26802		1.45889	2.90261		1.12732	2.05715
	Dyak\GE16807	FBgn0234299	LOC6524133		2.12202	2.15633		1.59151	2.26802		1.45889	2.90261		1.12732	2.05715
	Dyak\GE16808	FBgn0234300	LOC6524134		2.12202	2.15633		1.59151	2.26802		1.45889	2.90261		1.12732	2.05715
	Dyak\GE27576	FBgn0275731	LOC26534757		2.12202	2.15633		1.59151	2.26802		1.45889	2.90261		1.12732	2.05715
	Dyak\GE16809	FBgn0234301	LOC6524135		2.12202	2.15633		1.59151	2.26802		1.45889	2.90261		1.12732	2.05715
	Dyak\GE16412	FBgn0233939	LOC6524136		2.12202	2.15633		1.59151	2.3075		1.45889	2.81156		1.06101	2.02781
	Dyak\GE16810	FBgn0234302	LOC6524137		0.530504	1.62512		1.32626	2.49189		1.45889	2.64151		0.994695	2.00712
	Dyak\snoRNA:GE27217	FBgn0259034	LOC6524138		0.530504	2.81639		1.32626	2.49189		1.45889	2.64151		0.994695	2.00712
	Dyak\GE16411	FBgn0233938	LOC6524139		0.530504	2.81639		1.32626	2.49189		1.45889	2.64151		0.994695	2.00712
	Dyak\GE16409	FBgn0233936	LOC6524141		0.530504	2.81639		1.32626	2.73264		1.19363	2.45318		0.994695	1.98533
	Dyak\GE16811	FBgn0234303	LOC6524142		0.530504	2.81639		1.32626	2.73264		1.19363	2.45318		0.994695	1.98533
	Dyak\GE16812	FBgn0234304	LOC6524143		0.530504	2.81639		1.32626	2.73264		1.19363	2.45318		0.994695	1.98533
	Dyak\GE16407	FBgn0233934	LOC6524145		0.530504	2.81639		1.32626	2.73264		1.19363	2.45318		0.994695	1.98533
	Dyak\GE16406	FBgn0233933	LOC6524146		0.530504	3.6008		0.795756	2.89348		1.19363	2.30896		0.994695	1.94049
	Dyak\GE16404	FBgn0068402	LOC6524147		0.530504	3.6008		0.795756	2.89348		1.19363	2.30896		0.994695	1.94049
	Dyak\GE16403	FBgn0233931	LOC6524148		0.530504	3.6008		0.530504	2.94431		0.928382	2.18094		0.994695	1.88953
	Dyak\GE16815	FBgn0234307	LOC6524149		0.530504	3.6008		0.530504	2.94431		0.928382	2.18094		0.994695	1.88953
	Dyak\GE16816	FBgn0234308	LOC6524150		0.530504	3.6008		0.530504	2.94431		0.928382	2.18094		0.994695	1.88953
	Dyak\GE16400	FBgn0233928	LOC6524152		0.530504	3.38078		0.530504	2.76752		0.928382	2.09418		0.994695	1.84595
	Dyak\GE27382	FBgn0275537	LOC26534563		1.06101	3.12138		0.530504	2.76752		0.928382	2.09418		0.994695	1.84595
	Dyak\GE16397	FBgn0233925	LOC6524156		1.06101	3.12138		0.530504	2.76752		0.928382	2.09418		0.994695	1.84595
	Dyak\GE16396	FBgn0233924	LOC6524157		1.06101	3.12138		0.530504	2.76752		0.928382	2.09418		0.994695	1.84595
	Dyak\GE16817	FBgn0234309	LOC6524158		1.06101	3.12138		0.530504	2.76752		0.928382	2.09418		0.994695	1.84595
	Dyak\Mcm3	FBgn0084814	LOC6524159		1.06101	3.12138		0.530504	2.76752		0.928382	2.09418		0.994695	1.84595
	Dyak\GE16818	FBgn0234310	LOC6524160		1.06101	3.12138		0.530504	2.42333		0.928382	1.98237		0.928382	1.80111
	Dyak\GE16393	FBgn0233922	LOC6524161		1.06101	3.12138		0.530504	2.42333		0.928382	1.98237		0.928382	1.80111
	Dyak\GE16819	FBgn0234311	LOC6524162		1.06101	3.12138		0.530504	2.42333		0.928382	1.98237		0.928382	1.80111
	Dyak\GE16392	FBgn0233921	LOC6524163		1.06101	3.12138		0.530504	2.42333		0.928382	1.98237		0.928382	1.80111
	Dyak\dhd	FBgn0233920	LOC6524164		1.06101	3.12138		0.530504	2.42333		0.928382	1.98237		0.928382	1.80111
	Dyak\TrxT	FBgn0234312	LOC6524165		1.06101	3.12138		0.530504	2.42333		0.928382	1.98237		0.928382	1.80111
	Dyak\GE16390	FBgn0233919	LOC6524166		1.06101	3.12138		0.530504	2.42333		0.928382	1.98237		0.928382	1.80111
	Dyak\GE16821	FBgn0234313	LOC6524167		1.06101	3.12138		0.530504	2.42333		0.928382	1.98237		0.928382	1.80111
	Dyak\GE16822	FBgn0234314	LOC6524168		1.06101	3.12138		0.530504	2.42333		0.928382	1.98237		0.928382	1.80111
	Dyak\GE16823	FBgn0234315	LOC6524170		1.06101	3.12138		0.530504	2.42333		0.928382	1.98237		0.928382	1.80111
	Dyak\GE16388	FBgn0233917	LOC6524171		1.06101	3.12138		0.530504	2.42333		0.928382	1.98237		0.928382	1.80111
	Dyak\GE16387	FBgn0233916	LOC6524172		0.530504	0.751231		0.265252	1.67202		0.530504	1.78159		0.795756	1.69619
	Dyak\GE16385	FBgn0233914	LOC6524175		0.530504	0.751231		0.265252	1.67202		0.530504	1.78159		0.795756	1.69619
	Dyak\GE16824	FBgn0234316	LOC6524174		0.530504	0.751231		0.265252	1.67202		0.530504	1.78159		0.795756	1.69619
	Dyak\GE16384	FBgn0233913	LOC6524176		0.530504	1.01683		0.265252	1.3946		0.397878	1.70752		0.862069	1.62546
	Dyak\GE27641	FBgn0275796	LOC26534822		0	1.45688		0.265252	1.27146		0.397878	1.559		0.862069	1.53622
	Dyak\GE16826	FBgn0234318	LOC6524178		0	1.45688		0.265252	1.27146		0.397878	1.559		0.862069	1.53622
	Dyak\GE16381	FBgn0233910	LOC6524179		0	1.45688		0.530504	1.09646		0.397878	1.41048		0.862069	1.43978
	Dyak\GE28967	FBgn0277122	LOC26536148		0	1.45688		0.530504	1.09646		0.397878	1.41048		0.862069	1.43978
	Dyak\GE27286	FBgn0275441	LOC26534467		0	1.19128		0.530504	1.08126		0.397878	1.21293		0.729443	1.32783
	Dyak\GE16380	FBgn0233909	LOC6524180		0	1.45688		0.530504	1.08126		0.397878	1.21293		0.729443	1.32783
	Dyak\GE16827	FBgn0234319	LOC6524183		0	1.19128		0.265252	0.948461		0.265252	1.02914		0.729443	1.23064
	Dyak\GE16377	FBgn0233906	LOC6524184		0	1.19128		0.265252	0.948461		0.265252	1.02914		0.729443	1.23064
	Dyak\GE16828	FBgn0234320	LOC6524185		0.530504	0.705648		0.265252	0.948461		0.265252	1.02914		0.729443	1.23064
	Dyak\GE16376	FBgn0233905	LOC6524186		0.530504	0.705648		0.265252	0.948461		0.265252	1.02914		0.729443	1.23064
	Dyak\GE16829	FBgn0234321	LOC6524187		0.530504	0.705648		0.265252	0.948461		0.265252	1.02914		0.729443	1.23064
	Dyak\GE16375	FBgn0233904	LOC6524188		0.530504	0.705648		0.265252	0.948461		0.265252	1.02914		0.729443	1.23064
	Dyak\GE16374	FBgn0233903	LOC6524189		0.530504	0.705648		0.265252	0.948461		0.265252	1.02914		0.729443	1.23064
	Dyak\GE16369	FBgn0233898	LOC6524192		0.530504	0.660066		0.265252	0.778989		0.265252	0.847803		0.596817	1.14065
	Dyak\GE16368	FBgn0233897	LOC6524193		0.530504	0.660066		0.265252	0.778989		0.265252	0.847803		0.596817	1.14065
	Dyak\GE27776	FBgn0275931	LOC26534957		0.530504	0.660066		0.265252	0.609516		0.265252	0.740923		0.596817	1.07638
	Dyak\GE16367	FBgn0233896	LOC6524194		0.530504	0.660066		0.265252	0.609516		0.265252	0.740923		0.596817	1.07638
	Dyak\GE16831	FBgn0234323	LOC6524196		0.530504	0.220022		0.265252	0.609516		0.265252	0.740923		0.596817	1.07638
	Dyak\GE16365	FBgn0233894	LOC6524198		0.530504	0.220022		0.265252	0.484311		0.265252	0.644945		0.530504	1.02184
	Dyak\GE16832	FBgn0234324	LOC6524200		0.530504	0.220022		0.265252	0.484311		0.265252	0.644945		0.530504	1.02184
	Dyak\GE16834	FBgn0234326	LOC6524202		0.530504	0.440044		0.265252	0.484311		0.265252	0.644945		0.530504	1.02184
	Dyak\GE16835	FBgn0234327	LOC6524203		0.530504	0.440044		0.265252	0.484311		0.265252	0.644945		0.530504	1.02184
	Dyak\GE16837	FBgn0234329	LOC6524205		0.530504	0.440044		0.265252	0.440044		0.265252	0.597993		0.530504	0.995038
	Dyak\GE27406	FBgn0275561	LOC26534587		0.530504	0.440044		0.265252	0.440044		0.265252	0.597993		0.530504	0.995038
	Dyak\GE16363	FBgn0233892	LOC6524206		0.530504	0.440044		0.265252	0.440044		0.265252	0.597993		0.530504	0.995038
	Dyak\GE16362	FBgn0233891	LOC6524208		0.530504	0.440044		0.265252	0.440044		0.265252	0.597993		0.530504	0.995038
	Dyak\GE16361	FBgn0233890	LOC6524209		0.530504	0.440044		0.265252	0.440044		0.265252	0.597993		0.530504	0.995038
	Dyak\GE16359	FBgn0233888	LOC6524210		0.530504	0.440044		0.265252	0.403374		0.132626	0.534441		0.331565	0.968231
	Dyak\ctp	FBgn0067989	LOC6524211		0.530504	0.440044		0.265252	0.403374		0.132626	0.534441		0.331565	0.968231
	Dyak\GE16839	FBgn0234331	LOC6524212		0.530504	0.440044		0.265252	0.403374		0.132626	0.534441		0.331565	0.968231
	Dyak\GE16840	FBgn0234332	LOC6524213		0	0.440044		0.265252	0.403374		0.132626	0.534441		0.331565	0.968231
	Dyak\GE16841	FBgn0234333	LOC6524214		0	0.440044		0.265252	0.403374		0.132626	0.534441		0.331565	0.968231
	Dyak\GE16357	FBgn0233887	LOC6524215		0	0.440044		0.265252	0.403374		0.132626	0.534441		0.331565	0.968231
	Dyak\GE16842	FBgn0234334	LOC6524216		0	0.440044		0.265252	0.403374		0.132626	0.534441		0.331565	0.968231
	Dyak\GE16843	FBgn0234335	LOC6524217		0	0.440044		0.265252	0.403374		0.265252	0.443386		0.265252	0.975781
	Dyak\GE16356	FBgn0233886	LOC6524218		0	0.440044		0.265252	0.403374		0.265252	0.443386		0.265252	0.975781
	Dyak\GE16844	FBgn0234336	LOC6524219		0	0.440044		0.265252	0.403374		0.265252	0.443386		0.265252	0.975781
	Dyak\GE16845	FBgn0234337	LOC6524220		0	0.440044		0.265252	0.403374		0.265252	0.443386		0.265252	0.975781
	Dyak\GE16846	FBgn0234338	LOC6524221		0	0.440044		0.265252	0.403374		0.265252	0.443386		0.265252	0.975781
	Dyak\GE16355	FBgn0233885	LOC6524222		0	0.440044		0.265252	0.403374		0.265252	0.443386		0.265252	0.975781
	Dyak\GE16848	FBgn0234340	LOC6524223		0	0.440044		0.265252	0.403374		0.265252	0.443386		0.265252	0.975781
	Dyak\GE16354	FBgn0233884	LOC6524224		0	0.440044		0.265252	0.403374		0.265252	0.443386		0.265252	0.975781
	Dyak\GE16849	FBgn0234341	LOC6524225		0	0.440044		0.265252	0.366703		0.265252	0.352331		0.265252	0.956352
	Dyak\GE16353	FBgn0233883	LOC6524226		0	0.440044		0.265252	0.366703		0.265252	0.352331		0.265252	0.956352
	Dyak\GE16850	FBgn0234342	LOC6524227		0	0.440044		0.265252	0.366703		0.265252	0.352331		0.265252	0.956352
	Dyak\GE16352	FBgn0233882	LOC6524228		0	0.440044		0.265252	0.366703		0.265252	0.352331		0.265252	0.956352
	Dyak\GE16851	FBgn0234343	LOC6524229		0	0.440044		0.265252	0.366703		0.265252	0.352331		0.265252	0.956352
	Dyak\GE16351	FBgn0233881	LOC6524230		0	0.440044		0.265252	0.366703		0.265252	0.352331		0.265252	0.956352
	Dyak\GE16852	FBgn0234344	LOC6524231		0	0.440044		0	0.330033		0.265252	0.277876		0.265252	0.929545
	Dyak\GE16350	FBgn0233880	LOC6524232		0	0.440044		0	0.330033		0.265252	0.277876		0.265252	0.929545
	Dyak\GE16348	FBgn0233878	LOC6524233		0	0.440044		0	0.330033		0.265252	0.277876		0.265252	0.929545
	Dyak\GE16853	FBgn0234345	LOC6524234		0	0.440044		0	0.330033		0.265252	0.277876		0.265252	0.929545
	Dyak\GE16347	FBgn0233877	LOC6524235		0	0.440044		0	0.330033		0.265252	0.277876		0.265252	0.929545
	Dyak\GE16345	FBgn0233875	LOC6524238		0	0.220022		0	0.256692		0.265252	0.233773		0.265252	0.868725
	Dyak\GE27531	FBgn0275686	LOC26534712		0	0.220022		0.265252	0.110011		0.265252	0.211968		0.198939	0.732158
	Dyak\GE16343	FBgn0233873	LOC6524243		0	0.220022		0.265252	0.110011		0.265252	0.211968		0.198939	0.732158
	Dyak\GE27484	FBgn0275639	LOC26534665		0	0.220022		0.265252	0.110011		0.265252	0.211968		0.198939	0.732158
	Dyak\GE16342	FBgn0233872	LOC6524244		0	0		0.265252	0.110011		0.265252	0.211968		0.198939	0.732158
	Dyak\GE16341	FBgn0233871	LOC6524245		0	0		0.265252	0.073341		0.265252	0.201066		0.198939	0.684655
	Dyak\GE16860	FBgn0234352	LOC6524247		0	0		0.265252	0.073341		0.265252	0.201066		0.198939	0.684655
	Dyak\GE28577	FBgn0276732	LOC26535758		0	0		0.265252	0.073341		0.265252	0.201066		0.198939	0.684655
	Dyak\GE16861	FBgn0234353	LOC6524248		0	0		0.265252	0.073341		0.265252	0.201066		0.198939	0.684655
	Dyak\GE16340	FBgn0233870	LOC6524249		0	0		0.265252	0.073341		0.265252	0.201066		0.198939	0.684655
	Dyak\GE16862	FBgn0234354	LOC6524250		0	0		0.265252	0.073341		0.265252	0.201066		0.198939	0.684655
	Dyak\GE16863	FBgn0234355	LOC6524251		0	0		0.265252	0.03667		0.132626	0.206764		0.198939	0.641999
	Dyak\GE16864	FBgn0234356	LOC6524252		0	0		0.265252	0.03667		0.132626	0.206764		0.198939	0.641999
	Dyak\GE16339	FBgn0233869	LOC6524253		0.530504	0		0.265252	0.03667		0.132626	0.206764		0.198939	0.641999
	Dyak\GE16337	FBgn0233867	LOC6524254		0.530504	0		0.265252	0.03667		0.132626	0.206764		0.198939	0.641999
	Dyak\GE16865	FBgn0234357	LOC6524255		0.530504	0		0.265252	0		0.132626	0.239964		0.198939	0.634621
	Dyak\GE27634	FBgn0275789	LOC26534815		0.530504	0		0.265252	0		0.132626	0.239964		0.198939	0.634621
	Dyak\GE16336	FBgn0233866	LOC6524256		0.530504	0		0.265252	0		0.132626	0.239964		0.198939	0.634621
	Dyak\GE16866	FBgn0234358	LOC6524257		0.530504	0		0.265252	0		0.132626	0.239964		0.198939	0.634621
	Dyak\GE16867	FBgn0234359	LOC6524258		0.530504	0		0.265252	0		0.132626	0.239964		0.198939	0.634621
	Dyak\GE16335	FBgn0233865	LOC6524259		0.530504	0		0.265252	0		0.132626	0.239964		0.198939	0.634621
	Dyak\GE16868	FBgn0234360	LOC6524260		0.530504	0		0.265252	0		0.132626	0.239964		0.198939	0.634621
	Dyak\GE27921	FBgn0276076	LOC26535102		0.530504	0		0.265252	0		0.132626	0.239964		0.198939	0.634621
	Dyak\GE16870	FBgn0234362	LOC6524261		0.530504	0		0.265252	0.044267		0.132626	0.286916		0.132626	0.641999
	Dyak\GlcAT-I	FBgn0068152	LOC6524262		0.530504	0		0.265252	0.088535		0.132626	0.377971		0.132626	0.637153
	Dyak\GE16333	FBgn0233864	LOC6524263		0.530504	0		0.265252	0.088535		0.132626	0.377971		0.132626	0.637153
	Dyak\EG:EG0007.7	FBgn0042723	LOC6524264		0.530504	0		0.265252	0.088535		0.132626	0.377971		0.132626	0.637153
	Dyak\EG:EG0007.10	FBgn0042724	LOC6524265		0.530504	0		0.265252	0.088535		0.132626	0.377971		0.132626	0.637153
	Dyak\EG:EG0007.9	FBgn0042722	LOC6524266		0.530504	0		0.265252	0.088535		0.132626	0.377971		0.132626	0.637153
	Dyak\GE16331	FBgn0233863	LOC6524267		0.530504	0		0.265252	0.088535		0.132626	0.377971		0.132626	0.637153
	Dyak\GE16330	FBgn0233862	LOC6524268		0.530504	0		0.265252	0.088535		0.132626	0.377971		0.132626	0.637153
	Dyak\GE16873	FBgn0234363	LOC6524269		0.530504	0		0.265252	0.088535		0.132626	0.377971		0.132626	0.637153
	Dyak\GE16329	FBgn0233861	LOC6524270		0.530504	0		0.265252	0.088535		0.132626	0.377971		0.132626	0.637153
	Dyak\GE16328	FBgn0233860	LOC6524271		0.530504	0		0.265252	0.088535		0.132626	0.377971		0.132626	0.637153
	Dyak\GE16874	FBgn0234364	LOC6524272		0.530504	0		0.265252	0.088535		0.132626	0.377971		0.132626	0.637153
	Dyak\tRNA:GE26984	FBgn0258801	LOC6524273		0.530504	0		0.265252	0.088535		0.132626	0.377971		0.132626	0.637153
	Dyak\GE16325	FBgn0233857	LOC6524275		0.530504	0		0.265252	0.132802		0.132626	0.496529		0.132626	0.638419
	Dyak\GE27835	FBgn0275990	LOC26535016		0	0.265604		0.265252	0.383212		0.132626	0.672941		0.198939	0.681421
	Dyak\GE16876	FBgn0234366	LOC6524279		0	0.265604		0.265252	0.383212		0.132626	0.672941		0.198939	0.681421
	Dyak\GE16877	FBgn0234367	LOC6524280		0	0.265604		0.265252	0.383212		0.132626	0.672941		0.198939	0.681421
	Dyak\GE16878	FBgn0234368	LOC6524281		0	0.265604		0.265252	0.383212		0.132626	0.672941		0.198939	0.681421
	Dyak\GE16322	FBgn0233854	LOC6524282		0	0.265604		0.265252	0.383212		0.132626	0.672941		0.198939	0.681421
	Dyak\GE16321	FBgn0233853	LOC6524283		0	0.265604		0.265252	0.383212		0.132626	0.672941		0.198939	0.681421
	Dyak\GE16879	FBgn0234369	LOC6524284		0	0.265604		0.265252	0.383212		0.132626	0.672941		0.198939	0.681421
	Dyak\GE16882	FBgn0234372	LOC6524286		0	0.531208		0.265252	0.581758		0.132626	0.744547		0.265252	0.7084
	Dyak\GE16320	FBgn0233852	LOC6524287		0	0.531208		0.265252	0.581758		0.132626	0.744547		0.265252	0.7084
	Dyak\GE16319	FBgn0233851	LOC6524288		0	0.531208		0.265252	0.581758		0.132626	0.744547		0.265252	0.7084
	Dyak\GE16317	FBgn0233849	LOC6524290		0	0.531208		0	0.853644		0.132626	0.772049		0.265252	0.76847
	Dyak\GE28354	FBgn0276509	LOC26535535		0	0.531208		0	0.853644		0.132626	0.772049		0.265252	0.76847
	Dyak\GE16884	FBgn0234374	LOC6524291		0	0.531208		0	0.853644		0.132626	0.772049		0.265252	0.76847
	Dyak\GE16315	FBgn0233848	LOC6524293		0	0.971253		0	0.853644		0.132626	0.772049		0.265252	0.76847
	Dyak\GE16314	FBgn0233847	LOC6524294		0	0.971253		0	1.1622		0.132626	0.785801		0.265252	0.816317
	Dyak\tRNA:GE26903	FBgn0258720	LOC6524295		0	0.971253		0	1.1622		0.132626	0.785801		0.265252	0.816317
	Dyak\tRNA:GE26904	FBgn0258721	LOC6524297		0	0.971253		0	1.1622		0.132626	0.785801		0.265252	0.816317
	Dyak\GE16312	FBgn0233845	LOC6524298		0	1.19128		0	1.1622		0.132626	0.785801		0.265252	0.816317
	Dyak\GE16311	FBgn0066138	LOC6524299		0	1.19128		0	1.1622		0.132626	0.785801		0.265252	0.816317
	Dyak\GE16310	FBgn0233844	LOC6524300		0	1.19128		0	1.42649		0.132626	0.799552		0.198939	0.858052
	Dyak\GE16885	FBgn0234375	LOC6524302		0	1.89692		0	1.57317		0.132626	0.829904		0.198939	0.899787
	Dyak\GE16308	FBgn0233842	LOC6524303		0	2.11694		0	1.57317		0.132626	0.829904		0.198939	0.899787
	Dyak\GE16886	FBgn0234376	LOC6524304		0	2.11694		0	1.60224		0.132626	0.910056		0.265252	0.915809
	Dyak\GE16307	FBgn0233841	LOC6524305		0	2.11694		0	1.60224		0.132626	0.910056		0.265252	0.915809
	Dyak\GE16306	FBgn0233840	LOC6524306		0	2.11694		0	1.60224		0.132626	0.910056		0.265252	0.915809
	Dyak\GE27489	FBgn0275644	LOC26534670		0	1.85134		0	1.47704		0	0.973608		0.265252	0.910963
	Dyak\GE16887	FBgn0234377	LOC6524307		0	1.4113		0	1.47704		0	0.973608		0.265252	0.910963
	Dyak\GE16304	FBgn0233838	LOC6524308		0	1.4113		0	1.47704		0	0.973608		0.265252	0.910963
	Dyak\GE28990	FBgn0277145	LOC26536171		0	1.4113		0	1.47704		0	0.973608		0.265252	0.910963
	Dyak\GE16888	FBgn0234378	LOC6524309		0	1.14569		0	1.19756		0	1.05091		0.265252	0.912229
	Dyak\GE16303	FBgn0233837	LOC6524310		0	1.14569		0	1.19756		0	1.05091		0.265252	0.912229
	Dyak\GE16889	FBgn0234379	LOC6524311		0	1.14569		0	0.881403		0	1.14197		0.265252	0.925719
	Dyak\GE16302	FBgn0233836	LOC6524312		0	1.14569		0	0.881403		0	1.14197		0.265252	0.925719
	Dyak\GE16890	FBgn0234380	LOC6524313		0	1.14569		0	0.881403		0	1.14197		0.265252	0.925719
	Dyak\GE16301	FBgn0233835	LOC6524314		0	1.14569		0	0.881403		0	1.14197		0.265252	0.925719
	Dyak\GE16892	FBgn0234382	LOC6524315		0	1.14569		0	0.881403		0	1.14197		0.265252	0.925719
	Dyak\GE16893	FBgn0234383	LOC6524316		0	0.440044		0	0.881403		0	1.14197		0.265252	0.925719
	Dyak\GE16894	FBgn0234384	LOC6524317		0	0.440044		0	0.881403		0	1.14197		0.265252	0.925719
	Dyak\GE16300	FBgn0233834	LOC6524318		0	0.440044		0	0.881403		0	1.14197		0.265252	0.925719
	Dyak\GE16895	FBgn0234385	LOC6524319		0	0.440044		0	0.881403		0	1.14197		0.265252	0.925719
	Dyak\GE16896	FBgn0234386	LOC6524320		0	0.440044		0	0.653784		0.132626	1.21642		0.265252	0.939209
	Dyak\tRNA:GE26905	FBgn0258722	LOC6524321		0	0.220022		0	0.653784		0.132626	1.21642		0.265252	0.939209
	Dyak\GE28131	FBgn0276286	LOC26535312		0	0.220022		0	0.653784		0.132626	1.21642		0.265252	0.939209
	Dyak\GE16897	FBgn0234387	LOC6524322		0	0.220022		0	0.632308		0.265252	1.25768		0.265252	0.966188
	Dyak\GE16299	FBgn0233833	LOC6524323		0	0.220022		0	0.632308		0.265252	1.25768		0.265252	0.966188
	Dyak\GE16298	FBgn0233832	LOC6524324		0	0.485626		0	0.832168		0.265252	1.34873		0.331565	1.0349
	Dyak\GE16898	FBgn0234388	LOC6524325		0	0.485626		0	0.655099		0.265252	1.33213		0.331565	1.00055
	Dyak\GE28681	FBgn0276836	LOC26535862		0	1.28244		0	1.08258		0.265252	1.33783		0.331565	1.05704
	Dyak\GE16899	FBgn0234389	LOC6524326		0	1.28244		0	1.08258		0.265252	1.33783		0.331565	1.05704
	Dyak\GE16900	FBgn0234390	LOC6524327		0	1.28244		0	1.08258		0.265252	1.33783		0.331565	1.05704
	Dyak\GE16901	FBgn0234391	LOC6524328		0	1.28244		0	1.08258		0.265252	1.33783		0.331565	1.05704
	Dyak\GE16903	FBgn0234393	LOC6524329		0	1.28244		0	1.08258		0.265252	1.33783		0.331565	1.05704
	Dyak\GE16297	FBgn0233831	LOC6524330		0	1.28244		0	1.08258		0.265252	1.33783		0.331565	1.05704
	Dyak\GE16904	FBgn0234394	LOC6524331		0	1.28244		0	1.08258		0.265252	1.33783		0.331565	1.05704
	Dyak\GE16296	FBgn0068321	LOC6524332		0	1.28244		0.265252	1.33299		0.265252	1.34353		0.331565	1.07917
	Dyak\GE16905	FBgn0234395	LOC6524333		0	1.28244		0.265252	1.33299		0.265252	1.34353		0.331565	1.07917
	Dyak\GE16906	FBgn0234396	LOC6524334		0	1.28244		0.265252	1.33299		0.265252	1.34353		0.331565	1.07917
	Dyak\N	FBgn0068119	LOC6524335		0	1.50246		0.265252	1.33299		0.265252	1.34353		0.331565	1.07917
	Dyak\GE16293	FBgn0233829	LOC6524336		0	1.72248		0.530504	1.52394		0.397878	1.31887		0.331565	1.11353
	Dyak\GE16910	FBgn0234400	LOC6524340		1.06101	1.63132		0.530504	1.85397		0.397878	1.25296		0.331565	1.20437
	Dyak\GE16908	FBgn0234398	LOC6524338		0	1.72248		0.530504	1.70729		0.397878	1.26387		0.331565	1.14788
	Dyak\GE29141	FBgn0277296	LOC26536322		0	1.72248		0.530504	1.70729		0.397878	1.26387		0.331565	1.14788
	Dyak\GE16292	FBgn0233828	LOC6524341		1.06101	2.38255		0.530504	1.92731		0.397878	1.28332		0.331565	1.27545
	Dyak\GE16291	FBgn0233827	LOC6524342		1.06101	2.38255		0.530504	1.92731		0.397878	1.28332		0.331565	1.27545
	Dyak\GE16290	FBgn0233826	LOC6524343		1.06101	2.38255		0.530504	1.92731		0.397878	1.28332		0.331565	1.27545
	Dyak\GE16289	FBgn0233825	LOC6524344		1.06101	2.38255		0.530504	1.92731		0.397878	1.28332		0.331565	1.27545
	Dyak\GE16288	FBgn0233824	LOC6524345		1.06101	2.38255		0.530504	1.96398		0.397878	1.31367		0.397878	1.35373
	Dyak\GE16287	FBgn0233823	LOC6524346		1.06101	2.38255		0.530504	1.96398		0.397878	1.31367		0.397878	1.35373
	Dyak\GE16911	FBgn0234401	LOC6524347		1.06101	2.38255		0.530504	1.96398		0.397878	1.31367		0.397878	1.35373
	Dyak\GE16286	FBgn0233822	LOC6524348		1.06101	1.9425		0.795756	1.61875		0.530504	1.34117		0.397878	1.52584
	Dyak\GE16285	FBgn0233821	LOC6524349		1.06101	2.16253		0.795756	1.84637		0.397878	1.34402		0.397878	1.4146
	Dyak\GE16912	FBgn0234402	LOC6524351		1.06101	2.16253		0.795756	1.84637		0.397878	1.34402		0.397878	1.4146
	Dyak\GE16914	FBgn0234404	LOC6524352		1.06101	2.16253		0.795756	1.84637		0.397878	1.34402		0.397878	1.4146
	Dyak\GE16915	FBgn0234405	LOC6524353		1.06101	2.16253		0.795756	1.84637		0.397878	1.34402		0.397878	1.4146
	Dyak\GE16916	FBgn0234406	LOC6524354		1.06101	1.9425		0.795756	1.84637		0.397878	1.34402		0.397878	1.4146
	Dyak\GE16284	FBgn0233820	LOC6524355		1.06101	1.9425		0.795756	1.61875		0.530504	1.34117		0.397878	1.52584
	Dyak\GE16918	FBgn0234408	LOC6524357		1.06101	1.9425		0.795756	1.61875		0.530504	1.34117		0.397878	1.52584
	Dyak\GE16919	FBgn0234409	LOC6524358		1.06101	1.9425		0.795756	1.61875		0.530504	1.34117		0.397878	1.52584
	Dyak\Syx4	FBgn0068024	LOC6524360		0	1.01683		0.795756	1.02312		0.530504	1.29422		0.464191	1.74528
	Dyak\GE16922	FBgn0234411	LOC6524361		0	1.01683		0.795756	1.02312		0.530504	1.29422		0.464191	1.74528
	Dyak\GE16281	FBgn0233817	LOC6524362		0	1.01683		0.795756	1.02312		0.530504	1.29422		0.464191	1.74528
	Dyak\GE16923	FBgn0234412	LOC6524363		0	1.01683		0.795756	1.02312		0.530504	1.29422		0.464191	1.74528
	Dyak\GE16280	FBgn0233816	LOC6524364		0	1.01683		0.795756	1.02312		0.530504	1.29422		0.464191	1.74528
	Dyak\GE16279	FBgn0233815	LOC6524365		0	1.01683		0.795756	1.02312		0.530504	1.29422		0.464191	1.74528
	Dyak\GE16278	FBgn0233814	LOC6524366		0	1.01683		0.795756	1.02312		0.530504	1.29422		0.464191	1.74528
	Dyak\GE16277	FBgn0233813	LOC6524367		0	1.01683		0.795756	1.02312		0.530504	1.29422		0.464191	1.74528
	Dyak\GE16925	FBgn0234414	LOC6524368		0	1.01683		0.795756	1.02312		0.530504	1.29422		0.464191	1.74528
	Dyak\GE16276	FBgn0233812	LOC6524369		0.530504	0.265604		0.795756	1.02312		0.530504	1.29422		0.464191	1.74528
	Dyak\GE16926	FBgn0234415	LOC6524370		0.530504	0.265604		0.795756	1.02312		0.530504	1.29422		0.464191	1.74528
	Dyak\GE16275	FBgn0233811	LOC6524371		0.530504	0.265604		0.795756	1.02312		0.530504	1.29422		0.464191	1.74528
	Dyak\GE16927	FBgn0234416	LOC6524372		0.530504	0.265604		0.795756	1.02312		0.530504	1.29422		0.464191	1.74528
	Dyak\GE16274	FBgn0233810	LOC6524373		0.530504	0.265604		0.795756	1.02312		0.530504	1.29422		0.464191	1.74528
	Dyak\GE16928	FBgn0234417	LOC6524374		0.530504	0.265604		0.795756	1.02312		0.530504	1.29422		0.464191	1.74528
	Dyak\GE16273	FBgn0233809	LOC6524375		0.530504	0.265604		0.795756	1.02312		0.530504	1.29422		0.464191	1.74528
	Dyak\GE16929	FBgn0234418	LOC6524376		0.530504	0.265604		0.795756	1.02312		0.530504	1.29422		0.464191	1.74528
	Dyak\GE16930	FBgn0013174	LOC6524377		0.530504	0.265604		0.795756	1.02312		0.530504	1.29422		0.464191	1.74528
	Dyak\GE16269	FBgn0233806	LOC6524380		0.530504	0.265604		0.530504	0.816974		0.530504	1.23636		0.530504	1.87579
	Dyak\GE16931	FBgn0234419	LOC6524381		0.530504	0.265604		0.530504	0.816974		0.530504	1.23636		0.530504	1.87579
	Dyak\GE16932	FBgn0234420	LOC6524382		0.530504	0.265604		0.530504	0.816974		0.530504	1.23636		0.530504	1.87579
	Dyak\GE16268	FBgn0233805	LOC6524383		0.530504	0.265604		0.530504	0.816974		0.530504	1.23636		0.530504	1.87579
	Dyak\GE16267	FBgn0233804	LOC6524384		0.530504	0.265604		0.265252	0.655099		0.530504	1.20601		0.729443	2.04549
	Dyak\GE16933	FBgn0234421	LOC6524385		0.530504	0.265604		0.265252	0.655099		0.530504	1.20601		0.729443	2.04549
	Dyak\GE16266	FBgn0233803	LOC6524386		0.530504	0.705648		0.265252	0.655099		0.530504	1.20601		0.729443	2.04549
	Dyak\GE16934	FBgn0234422	LOC6524387		0.530504	0.705648		0.265252	0.655099		0.530504	1.20601		0.729443	2.04549
	Dyak\GE16936	FBgn0234424	LOC6524388		0.530504	0.705648		0.265252	0.655099		0.530504	1.20601		0.729443	2.04549
	Dyak\GE16937	FBgn0234425	LOC6524389		0.530504	0.705648		0.265252	0.655099		0.530504	1.20601		0.729443	2.04549
	Dyak\GE16265	FBgn0233802	LOC6524390		0.530504	0.705648		0.265252	0.655099		0.530504	1.20601		0.729443	2.04549
	Dyak\GE16938	FBgn0234426	LOC6524391		0.530504	0.705648		0.265252	0.655099		0.530504	1.20601		0.729443	2.04549
	Dyak\GE16264	FBgn0233801	LOC6524392		0.530504	0.705648		0.265252	0.655099		0.530504	1.20601		0.729443	2.04549
	Dyak\GE16263	FBgn0233800	LOC6524393		0.530504	0.705648		0.530504	0.691769		0.66313	1.19796		0.862069	2.19866
	Dyak\GE16939	FBgn0234427	LOC6524394		0.530504	0.705648		0.530504	0.691769		0.66313	1.19796		0.862069	2.19866
	Dyak\GE16262	FBgn0233799	LOC6524395		0.530504	0.705648		0.530504	0.691769		0.66313	1.19796		0.862069	2.19866
	Dyak\GE16940	FBgn0234428	LOC6524396		0.530504	0.705648		0.530504	0.691769		0.66313	1.19796		0.862069	2.19866
	Dyak\GE16259	FBgn0233796	LOC6524397		0.530504	0.705648		0.530504	0.691769		0.66313	1.19796		0.862069	2.19866
	Dyak\GE28973	FBgn0277128	LOC26536154		0.530504	0.705648		0.530504	0.691769		0.66313	1.19796		0.862069	2.19866
	Dyak\GE16942	FBgn0234430	LOC6524399		0.530504	0.971253		0.530504	0.853644		0.66313	1.19275		1.19363	2.36658
	Dyak\GE16943	FBgn0234431	LOC6524400		0	1.23686		0.530504	0.942179		0.66313	1.23411		1.32626	2.5597
	Dyak\z	FBgn0022816	LOC6524401		0	1.23686		0.530504	0.942179		0.66313	1.23411		1.32626	2.5597
	Dyak\GE16944	FBgn0234432	LOC6524402		0	1.23686		0.530504	0.957373		0.66313	1.32204		1.5252	2.76487
	Dyak\GE16950	FBgn0234438	LOC6524407		0.530504	1.23686		0.530504	0.957373		0.66313	1.32204		1.5252	2.76487
	Dyak\GE16945	FBgn0234433	LOC6524403		0	1.23686		0.530504	0.957373		0.66313	1.32204		1.5252	2.76487
	Dyak\GE16948	FBgn0234436	LOC6524405		0.530504	1.23686		0.530504	0.957373		0.66313	1.32204		1.5252	2.76487
	Dyak\GE16951	FBgn0234439	LOC6524408		0.530504	0.796813		0.265252	1.04591		0.530504	1.39828		1.59151	3.00042
	Dyak\GE16952	FBgn0234440	LOC6524409		0.530504	0.796813		0.265252	1.04591		0.530504	1.39828		1.59151	3.00042
	Dyak\GE16257	FBgn0233795	LOC6524410		0.530504	0.796813		0.265252	1.04591		0.530504	1.39828		1.59151	3.00042
	Dyak\GE16256	FBgn0233794	LOC6524411		0.530504	0.796813		0.530504	1.13444		0.530504	1.65949		1.65783	3.2482
	Dyak\GE16953	FBgn0234441	LOC6524412		0.530504	0.796813		0.530504	1.13444		0.530504	1.65949		1.65783	3.2482
	Dyak\GE16954	FBgn0068347	LOC6524413		0.530504	0.796813		0.530504	1.13444		0.530504	1.65949		1.65783	3.2482
	Dyak\GE28837	FBgn0276992	LOC26536018		0.530504	0.796813		0.530504	1.31151		0.66313	1.97531		1.65783	3.52354
	Dyak\GE16956	FBgn0234443	LOC6524416		0.530504	0.796813		0.530504	1.31151		0.66313	1.97531		1.65783	3.52354
	Dyak\GE16958	FBgn0234445	LOC6524417		0.530504	0.796813		0.530504	1.31151		0.66313	1.97531		1.65783	3.52354
	Dyak\GE16254	FBgn0233792	LOC6524418		0.530504	0.796813		0.530504	1.31151		0.66313	1.97531		1.65783	3.52354
	Dyak\GE16959	FBgn0234446	LOC6524419		0.530504	0.796813		0.530504	1.31151		0.66313	1.97531		1.65783	3.52354
	Dyak\GE16960	FBgn0234447	LOC6524420		0.530504	0.796813		0.530504	1.31151		0.66313	1.97531		1.65783	3.52354
	Dyak\GE16961	FBgn0234448	LOC6524421		0.530504	1.23686		0.530504	1.31151		0.66313	1.97531		1.65783	3.52354
	Dyak\GE16962	FBgn0234449	LOC6524422		0.530504	1.23686		0.530504	1.31151		0.66313	1.97531		1.65783	3.52354
	Dyak\GE16963	FBgn0234450	LOC6524423		0.530504	1.23686		0.530504	1.31151		0.66313	1.97531		1.65783	3.52354
	Dyak\GE16253	FBgn0233791	LOC6524424		0.530504	1.23686		0.530504	1.31151		0.66313	1.97531		1.65783	3.52354
	Dyak\GE28688	FBgn0276843	LOC26535869		0.530504	1.23686		0.530504	1.31151		0.66313	1.97531		1.65783	3.52354
	Dyak\GE16964	FBgn0234451	LOC6524426		0.530504	1.23686		0.530504	1.31151		0.66313	1.97531		1.65783	3.52354
	Dyak\GE16251	FBgn0233789	LOC6524427		0.530504	1.23686		0.530504	1.57608		0.66313	2.3709		1.72414	3.78228
	Dyak\GE16250	FBgn0233788	LOC6524428		0.530504	1.23686		0.530504	1.57608		0.66313	2.3709		1.72414	3.78228
	Dyak\GE16966	FBgn0234453	LOC6524430		0.530504	1.23686		0.530504	1.57608		0.66313	2.3709		1.72414	3.78228
	Dyak\GE16967	FBgn0234454	LOC6524431		0.530504	1.23686		0.530504	1.57608		0.66313	2.3709		1.72414	3.78228
	Dyak\GE27948	FBgn0276103	LOC26535129		1.06101	1.50246		0.795756	2.0015		0.795756	2.73614		1.85676	4.02787
	Dyak\GE16970	FBgn0234457	LOC6524432		0.530504	2.29927		0.795756	2.0015		0.795756	2.73614		1.85676	4.02787
	Dyak\GE16247	FBgn0233785	LOC6524434		0.530504	2.29927		0.795756	2.0015		0.795756	2.73614		1.85676	4.02787
	Dyak\GE16246	FBgn0233784	LOC6524435		0.530504	2.29927		0.795756	2.0015		0.795756	2.73614		1.85676	4.02787
	Dyak\GE16245	FBgn0233783	LOC6524436		0.530504	2.29927		0.795756	2.0015		0.795756	2.73614		1.85676	4.02787
	Dyak\GE16971	FBgn0234458	LOC6524437		0.530504	2.29927		0.795756	2.0015		0.795756	2.73614		1.85676	4.02787
	Dyak\GE16244	FBgn0233782	LOC6524438		0.530504	2.29927		0.795756	2.0015		0.795756	2.73614		1.85676	4.02787
	Dyak\Cyp4d2	FBgn0068173	LOC6524440		0.530504	2.29927		0.795756	2.0015		0.795756	2.73614		1.85676	4.02787
	Dyak\GE16972	FBgn0234459	LOC6524441		0.530504	2.29927		0.795756	2.0015		0.795756	2.73614		1.85676	4.02787
	Dyak\GE16241	FBgn0233780	LOC6524442		0.530504	2.29927		0.795756	2.0015		0.795756	2.73614		1.85676	4.02787
	Dyak\GE16240	FBgn0233779	LOC6524443		0.530504	2.29927		0.795756	2.0015		0.795756	2.73614		1.85676	4.02787
	Dyak\GE16973	FBgn0234460	LOC6524444		0.530504	2.29927		0.795756	2.39577		1.06101	3.16208		1.92308	4.24918
	Dyak\GE16974	FBgn0234461	LOC6524445		0.530504	2.29927		0.795756	2.39577		1.06101	3.16208		1.92308	4.24918
	Dyak\GE16975	FBgn0234462	LOC6524446		0.530504	2.29927		0.795756	2.39577		1.06101	3.16208		1.92308	4.24918
	Dyak\Pgd	FBgn0020945	LOC6524447		0.530504	2.29927		0.795756	2.39577		1.06101	3.16208		1.92308	4.24918
	Dyak\GE16237	FBgn0233777	LOC6524448		0.530504	2.82428		0.795756	2.39577		1.06101	3.16208		1.92308	4.24918
	Dyak\GE16976	FBgn0234463	LOC6524449		0.530504	2.82428		0.795756	2.39577		1.06101	3.16208		1.92308	4.24918
	Dyak\GE16977	FBgn0234464	LOC6524450		0.530504	2.82428		0.795756	2.39577		1.06101	3.16208		1.92308	4.24918
	Dyak\GE16236	FBgn0233776	LOC6524451		0.530504	2.82428		0.530504	3.05565		1.32626	3.5176		2.0557	4.43902
	Dyak\snoRNA:GE27218	FBgn0259035	LOC6524453		0.530504	2.82428		0.530504	3.05565		1.32626	3.5176		2.0557	4.43902
	Dyak\GE16233	FBgn0233773	LOC6524455		0.530504	3.34929		0.530504	3.05565		1.32626	3.5176		2.0557	4.43902
	Dyak\GE16978	FBgn0234465	LOC6524456		0.530504	3.34929		0.530504	3.05565		1.32626	3.5176		2.0557	4.43902
	Dyak\GE16232	FBgn0233772	LOC6524457		0.530504	3.34929		0.530504	3.05565		1.32626	3.5176		2.0557	4.43902
	Dyak\GE16980	FBgn0068318	LOC6524458		0.530504	3.34929		0.530504	3.05565		1.32626	3.5176		2.0557	4.43902
	Dyak\GE16231	FBgn0233771	LOC6524459		0.530504	3.34929		0.530504	3.05565		1.32626	3.5176		2.0557	4.43902
	Dyak\GE16981	FBgn0234467	LOC6524460		0.530504	3.34929		0.530504	3.05565		1.32626	3.5176		2.0557	4.43902
	Dyak\GE28961	FBgn0277116	LOC26536142		0.530504	3.34929		0.530504	3.05565		1.32626	3.5176		2.0557	4.43902
	Dyak\GE16230	FBgn0233770	LOC6524461		0.530504	3.34929		0.795756	3.6917		1.98939	3.84563		2.12202	4.63514
	Dyak\GE16983	FBgn0234469	LOC6524463		0.530504	3.34929		0.795756	3.6917		1.98939	3.84563		2.12202	4.63514
	Dyak\GE16984	FBgn0234470	LOC6524464		0.530504	3.34929		0.795756	3.6917		1.98939	3.84563		2.12202	4.63514
	Dyak\GE16985	FBgn0234471	LOC6524465		0.530504	3.34929		0.795756	3.6917		1.98939	3.84563		2.12202	4.63514
	Dyak\GE16229	FBgn0233769	LOC6524466		0.530504	3.34929		0.795756	3.6917		1.98939	3.84563		2.12202	4.63514
	Dyak\GE16986	FBgn0234472	LOC6524467		0.530504	3.34929		0.795756	3.6917		1.98939	3.84563		2.12202	4.63514
	Dyak\GE16987	FBgn0234473	LOC6524468		1.06101	3.16245		0.795756	3.6917		1.98939	3.84563		2.12202	4.63514
	Dyak\GE16988	FBgn0234474	LOC6524469		1.06101	3.16245		0.795756	3.6917		1.98939	3.84563		2.12202	4.63514
	Dyak\GE28716	FBgn0276871	LOC26535897		1.06101	3.16245		0.795756	3.6917		1.98939	3.84563		2.12202	4.63514
	Dyak\GE16989	FBgn0234475	LOC6524470		1.06101	3.16245		0.795756	3.6917		1.98939	3.84563		2.12202	4.63514
	Dyak\GE16228	FBgn0233768	LOC6524471		1.06101	3.16245		0.795756	4.40765		2.25464	4.21659		2.25464	4.81437
	Dyak\GE16991	FBgn0234477	LOC6524472		1.06101	3.16245		0.795756	4.40765		2.25464	4.21659		2.25464	4.81437
	Dyak\GE27633	FBgn0275788	LOC26534814		0.530504	5.19612		1.06101	5.02851		2.65252	4.64217		2.25464	5.01538
	Dyak\GE28875	FBgn0277030	LOC26536056		0.530504	5.19612		1.06101	5.02851		2.65252	4.64217		2.25464	5.01538
	Dyak\GE16225	FBgn0233765	LOC6524475		0.530504	5.31877		1.06101	5.02851		2.65252	4.64217		2.25464	5.01538
	Dyak\GE16993	FBgn0234479	LOC6524476		0.530504	5.31877		1.06101	5.02851		2.65252	4.64217		2.25464	5.01538
	Dyak\GE16224	FBgn0233764	LOC6524477		0.530504	5.31877		1.06101	5.02851		2.65252	4.64217		2.25464	5.01538
	Dyak\GE27534	FBgn0275689	LOC26534715		0.530504	5.31877		1.06101	5.02851		2.65252	4.64217		2.25464	5.01538
	Dyak\GE16994	FBgn0234480	LOC6524478		0.530504	5.31877		1.06101	5.02851		2.65252	4.64217		2.25464	5.01538
	Dyak\GE16223	FBgn0233763	LOC6524479		0.530504	5.31877		1.06101	5.02851		2.65252	4.64217		2.25464	5.01538
	Dyak\GE16222	FBgn0084874	LOC6524480		0.530504	5.31877		1.85676	5.72374		2.78515	5.15273		2.32096	5.2153
	Dyak\GE16995	FBgn0234481	LOC6524481		0.530504	5.31877		1.85676	5.72374		2.78515	5.15273		2.32096	5.2153
	Dyak\GE28501	FBgn0276656	LOC26535682		0.530504	5.31877		1.85676	5.72374		2.78515	5.15273		2.32096	5.2153
	Dyak\GE16996	FBgn0234482	LOC6524482		0.530504	5.31877		1.85676	5.72374		2.78515	5.15273		2.32096	5.2153
	Dyak\GE16997	FBgn0234483	LOC6524483		0.530504	5.31877		1.85676	5.72374		2.78515	5.15273		2.32096	5.2153
	Dyak\GE16998	FBgn0234484	LOC6524484		0.530504	5.31877		1.85676	5.72374		2.78515	5.15273		2.32096	5.2153
	Dyak\GE16999	FBgn0234485	LOC6524485		1.06101	6.59501		1.85676	5.72374		2.78515	5.15273		2.32096	5.2153
	Dyak\GE16221	FBgn0233762	LOC6524486		1.06101	6.59501		1.85676	5.72374		2.78515	5.15273		2.32096	5.2153
	Dyak\GE17000	FBgn0234486	LOC6524487		1.06101	6.59501		1.85676	5.72374		2.78515	5.15273		2.32096	5.2153
	Dyak\GE16220	FBgn0233761	LOC6524488		1.06101	6.59501		1.85676	5.72374		2.78515	5.15273		2.32096	5.2153
	Dyak\GE17002	FBgn0234488	LOC6524489		1.06101	6.59501		1.85676	5.72374		2.78515	5.15273		2.32096	5.2153
	Dyak\GE17004	FBgn0234490	LOC6524492		1.06101	6.59501		2.12202	6.30662		2.78515	5.71308		2.32096	5.42242
	Dyak\GE16218	FBgn0233759	LOC6524493		1.06101	6.59501		2.12202	6.30662		2.78515	5.71308		2.32096	5.42242
	Dyak\GE16216	FBgn0233757	LOC6524494		1.06101	6.54943		2.12202	6.30662		2.78515	5.71308		2.32096	5.42242
	Dyak\GE17005	FBgn0234491	LOC6524495		1.06101	6.54943		2.12202	6.30662		2.78515	5.71308		2.32096	5.42242
	Dyak\GE17008	FBgn0234494	LOC6524498		2.12202	7.52068		3.44828	6.52147		2.78515	6.31883		2.51989	5.62269
	Dyak\GE17009	FBgn0234495	LOC6524499		2.12202	7.52068		3.44828	6.52147		2.78515	6.31883		2.51989	5.62269
	Dyak\GE16215	FBgn0233756	LOC6524500		2.12202	7.52068		3.44828	6.52147		2.78515	6.31883		2.51989	5.62269
	Dyak\GE16214	FBgn0233755	LOC6524501		2.12202	7.52068		3.97878	6.83039		2.91777	6.85119		2.58621	5.83356
	Dyak\GE17011	FBgn0234497	LOC6524503		2.12202	7.52068		3.97878	6.83039		2.91777	6.85119		2.58621	5.83356
	Dyak\GE17013	FBgn0234499	LOC6524504		3.71353	6.65968		3.97878	6.83039		2.91777	6.85119		2.58621	5.83356
	Dyak\GE17014	FBgn0234500	LOC6524505		3.71353	6.65968		3.97878	6.83039		2.91777	6.85119		2.58621	5.83356
	Dyak\GE16213	FBgn0233754	LOC6524506		3.71353	6.65968		3.97878	6.83039		2.91777	6.85119		2.58621	5.83356
	Dyak\GE17015	FBgn0234501	LOC6524507		3.71353	6.65968		3.97878	6.83039		2.91777	6.85119		2.58621	5.83356
	Dyak\GE16212	FBgn0233753	LOC6524508		5.30504	6.48524		4.50928	6.99891		3.18302	7.33491		2.58621	6.03614
	Dyak\GE17016	FBgn0234502	LOC6524510		5.30504	6.48524		4.50928	6.99891		3.18302	7.33491		2.58621	6.03614
	Dyak\GE16210	FBgn0233751	LOC6524511		5.30504	6.48524		4.77454	7.40161		3.31565	7.7312		2.85146	6.27417
	Dyak\GE16209	FBgn0233750	LOC6524512		6.36605	7.17229		4.77454	7.40161		3.31565	7.7312		2.85146	6.27417
	Dyak\GE16208	FBgn0233749	LOC6524513		6.36605	7.17229		4.77454	7.40161		3.31565	7.7312		2.85146	6.27417
	Dyak\GE17017	FBgn0234503	LOC6524514		6.36605	7.17229		4.77454	7.40161		3.31565	7.7312		2.85146	6.27417
	Dyak\GE16207	FBgn0233748	LOC6524515		6.36605	7.17229		5.03979	7.84858		3.44828	8.06264		2.98408	6.57302
	Dyak\GE17018	FBgn0234504	LOC6524516		6.36605	7.17229		5.03979	7.84858		3.44828	8.06264		2.98408	6.57302
	Dyak\GE17019	FBgn0234505	LOC6524517		6.36605	7.17229		5.03979	7.84858		3.44828	8.06264		2.98408	6.57302
	Dyak\GE17020	FBgn0234506	LOC6524518		6.36605	7.17229		5.03979	7.84858		3.44828	8.06264		2.98408	6.57302
	Dyak\GE16205	FBgn0233746	LOC6524519		6.36605	7.17229		5.03979	7.84858		3.44828	8.06264		2.98408	6.57302
	Dyak\GE17021	FBgn0234507	LOC6524520		6.36605	7.17229		5.03979	7.84858		3.44828	8.06264		2.98408	6.57302
	Dyak\GE17022	FBgn0234508	LOC6524521		7.95756	7.60613		5.03979	7.84858		3.44828	8.06264		2.98408	6.57302
	Dyak\GE17024	FBgn0234510	LOC6524523		7.95756	7.60613		4.77454	8.60439		3.5809	8.32806		3.11671	6.84506
	Dyak\GE17025	FBgn0234511	LOC6524524		7.95756	7.60613		4.77454	8.60439		3.5809	8.32806		3.11671	6.84506
	Dyak\GE16202	FBgn0233743	LOC6524527		6.89655	8.96565		5.03979	9.32635		3.84615	8.53405		3.18302	7.09767
	Dyak\GE17026	FBgn0234512	LOC6524526		6.36605	10.2025		5.03979	9.32635		3.84615	8.53405		3.18302	7.09767
	Dyak\GE28393	FBgn0276548	LOC26535574		6.36605	10.2025		5.30504	9.8916		3.84615	8.69555		3.31565	7.34526
	Dyak\GE17027	FBgn0234513	LOC6524528		6.36605	10.2025		5.30504	9.8916		3.84615	8.69555		3.31565	7.34526
	Dyak\ade5	FBgn0068001	LOC6524529		4.77454	11.1945		5.30504	9.8916		3.84615	8.69555		3.31565	7.34526
	Dyak\GE16200	FBgn0233742	LOC6524530		4.77454	11.1945		5.30504	9.8916		3.84615	8.69555		3.31565	7.34526
	Dyak\GE17028	FBgn0234514	LOC6524531		4.77454	11.1945		5.30504	9.8916		3.84615	8.69555		3.31565	7.34526
	Dyak\GE29050	FBgn0277205	LOC26536231		4.77454	11.1945		4.77454	10.2389		4.11141	8.85743		3.31565	7.51711
	Dyak\GE29116	FBgn0277271	LOC26536297		4.77454	11.1945		4.77454	10.2389		4.11141	8.85743		3.31565	7.51711
	Dyak\GE16198	FBgn0233740	LOC6524532		3.18302	10.817		4.77454	10.2389		4.11141	8.85743		3.31565	7.51711
	Dyak\GE17029	FBgn0234515	LOC6524533		3.18302	10.817		4.77454	10.2389		4.11141	8.85743		3.31565	7.51711
	Dyak\GE16197	FBgn0233739	LOC6524534		3.18302	10.817		4.77454	10.1555		4.11141	8.91697		3.31565	7.59989
	Dyak\GE28979	FBgn0277134	LOC26536160		2.65252	10.5638		4.77454	10.1555		4.11141	8.91697		3.31565	7.59989
	Dyak\GE16194	FBgn0233736	LOC6524536		2.65252	10.5638		4.77454	10.1555		4.11141	8.91697		3.31565	7.59989
	Dyak\GE16193	FBgn0233735	LOC6524539		2.65252	9.6899		3.71353	10.0289		4.37666	8.96794		3.51459	7.70066
	Dyak\GE16192	FBgn0233734	LOC6524540		2.65252	9.6899		3.71353	10.0289		4.37666	8.96794		3.51459	7.70066
	Dyak\GE16191	FBgn0233733	LOC6524541		2.65252	9.6899		3.71353	10.0289		4.37666	8.96794		3.51459	7.70066
	Dyak\GE16190	FBgn0233732	LOC6524542		2.65252	9.6899		3.71353	10.0289		4.37666	8.96794		3.51459	7.70066
	Dyak\GE17031	FBgn0234517	LOC6524543		2.65252	9.6899		3.71353	10.0289		4.37666	8.96794		3.51459	7.70066
	Dyak\GE16189	FBgn0233731	LOC6524544		2.65252	9.6899		3.71353	10.0289		4.37666	8.96794		3.51459	7.70066
	Dyak\GE17032	FBgn0068309	LOC6524545		2.65252	9.6899		3.71353	10.0289		4.37666	8.96794		3.51459	7.70066
	Dyak\GE27960	FBgn0276115	LOC26535141		2.65252	9.6899		3.71353	9.59893		4.50928	9.05368		3.5809	7.78057
	Dyak\fne	FBgn0067971	LOC6524546		3.18302	8.46544		3.71353	9.59893		4.50928	9.05368		3.5809	7.78057
	Dyak\GE16188	FBgn0233730	LOC6524547		3.18302	8.46544		3.71353	9.59893		4.50928	9.05368		3.5809	7.78057
	Dyak\GE27887	FBgn0276042	LOC26535068		3.18302	8.46544		3.71353	9.59893		4.50928	9.05368		3.5809	7.78057
	Dyak\GE17035	FBgn0234519	LOC6524548		3.18302	8.46544		3.18302	9.32593		4.37666	9.10531		3.97878	7.88146
	Dyak\GE17036	FBgn0234520	LOC6524549		3.18302	8.46544		3.18302	9.32593		4.37666	9.10531		3.97878	7.88146
	Dyak\GE16187	FBgn0233729	LOC6524550		3.18302	8.46544		3.18302	9.32593		4.37666	9.10531		3.97878	7.88146
	Dyak\GE16186	FBgn0233728	LOC6524551		3.18302	8.46544		3.18302	9.32593		4.37666	9.10531		3.97878	7.88146
	Dyak\GE17037	FBgn0234521	LOC6524552		3.18302	8.46544		3.18302	9.32593		4.37666	9.10531		3.97878	7.88146
	Dyak\GE17040	FBgn0234524	LOC6524557		3.18302	9.4429		3.44828	9.08857		4.64191	9.2096		4.17772	7.97498
	Dyak\GE16185	FBgn0233727	LOC6524553		3.18302	9.4429		3.18302	9.32593		4.37666	9.10531		3.97878	7.88146
	Dyak\GE17038	FBgn0234522	LOC6524554		3.18302	9.4429		3.44828	9.08857		4.64191	9.2096		4.17772	7.97498
	Dyak\GE16183	FBgn0233725	LOC6524556		4.24403	8.61459		3.18302	8.88581		4.64191	9.38235		4.24403	8.10067
	Dyak\GE16180	FBgn0233722	LOC6524560		3.71353	9.17898		3.18302	8.88581		4.64191	9.38235		4.24403	8.10067
	Dyak\GE17041	FBgn0234525	LOC6524561		3.71353	9.17898		3.18302	8.88581		4.64191	9.38235		4.24403	8.10067
	Dyak\GE17042	FBgn0234526	LOC6524562		3.71353	9.17898		3.18302	8.88581		4.64191	9.38235		4.24403	8.10067
	Dyak\GE16179	FBgn0233721	LOC6524563		3.71353	9.17898		3.97878	8.72075		4.24403	9.43409		4.24403	8.14323
	Dyak\GE16178	FBgn0233720	LOC6524564		3.71353	9.17898		3.97878	8.72075		4.24403	9.43409		4.24403	8.14323
	Dyak\GE17044	FBgn0234528	LOC6524567		3.71353	9.17898		3.97878	8.72075		4.24403	9.43409		4.24403	8.14323
	Dyak\GE16176	FBgn0233718	LOC6524568		3.71353	9.1396		3.97878	8.72075		4.24403	9.43409		4.24403	8.14323
	Dyak\GE17046	FBgn0234530	LOC6524569		3.71353	9.1396		3.97878	8.72075		4.24403	9.43409		4.24403	8.14323
	Dyak\GE17047	FBgn0234531	LOC6524570		3.71353	9.1396		3.97878	8.72075		4.24403	9.43409		4.24403	8.14323
	Dyak\GE17048	FBgn0234532	LOC6524571		3.71353	9.1396		3.97878	8.72075		4.24403	9.43409		4.24403	8.14323
	Dyak\GE17049	FBgn0234533	LOC6524573		3.71353	9.1396		3.97878	8.45646		4.11141	9.38011		4.64191	8.19807
	Dyak\Bap60	FBgn0068525	LOC6524574		3.71353	9.1396		3.97878	8.45646		4.11141	9.38011		4.64191	8.19807
	Dyak\GE17050	FBgn0234534	LOC6524575		3.71353	9.1396		3.97878	8.45646		4.11141	9.38011		4.64191	8.19807
	Dyak\GE16172	FBgn0233715	LOC6524576		3.71353	9.1396		3.97878	8.45646		4.11141	9.38011		4.64191	8.19807
	Dyak\GE17052	FBgn0234536	LOC6524579		3.18302	8.47333		3.97878	8.45646		4.11141	9.38011		4.64191	8.19807
	Dyak\GE16171	FBgn0233714	LOC6524580		3.18302	8.47333		3.97878	8.45646		4.11141	9.38011		4.64191	8.19807
	Dyak\GE16170	FBgn0233713	LOC6524581		3.18302	8.47333		3.97878	8.45646		4.11141	9.38011		4.64191	8.19807
	Dyak\GE16169	FBgn0233712	LOC6524582		3.18302	8.47333		3.97878	8.45646		4.11141	9.38011		4.64191	8.19807
	Dyak\GE17053	FBgn0234537	LOC6524583		3.18302	8.47333		3.44828	8.35376		3.97878	9.31094		4.64191	8.1941
	Dyak\GE16168	FBgn0233711	LOC6524584		3.71353	7.4751		3.44828	8.35376		3.97878	9.31094		4.64191	8.1941
	Dyak\GE16167	FBgn0233710	LOC6524585		3.71353	7.4751		3.44828	8.35376		3.97878	9.31094		4.64191	8.1941
	Dyak\GE29195	FBgn0277350	LOC26536376		3.71353	7.4751		4.50928	8.36971		3.84615	9.08716		4.77454	8.19283
	Dyak\GE17054	FBgn0234538	LOC6524587		3.71353	7.4751		4.50928	8.36971		3.84615	9.08716		4.77454	8.19283
	Dyak\GE16165	FBgn0233708	LOC6524588		4.24403	7.85716		4.50928	8.36971		3.84615	9.08716		4.77454	8.19283
	Dyak\GE17055	FBgn0234539	LOC6524589		4.24403	7.85716		4.50928	8.36971		3.84615	9.08716		4.77454	8.19283
	Dyak\GE17057	FBgn0234541	LOC6524590		4.24403	7.85716		4.50928	8.36971		3.84615	9.08716		4.77454	8.19283
	Dyak\GE16164	FBgn0233707	LOC6524591		4.24403	7.85716		4.50928	8.80141		3.84615	8.7451		4.90716	8.1428
	Dyak\GE17058	FBgn0234542	LOC6524592		4.24403	7.85716		4.50928	8.80141		3.84615	8.7451		4.90716	8.1428
	Dyak\GE17059	FBgn0234543	LOC6524593		4.24403	7.85716		4.50928	8.80141		3.84615	8.7451		4.90716	8.1428
	Dyak\GE17061	FBgn0234545	LOC6524595		3.71353	7.99842		4.50928	8.80141		3.84615	8.7451		4.90716	8.1428
	Dyak\Jafrac1	FBgn0068134	LOC6524596		3.71353	7.99842		4.50928	8.80141		3.84615	8.7451		4.90716	8.1428
	Dyak\RpS15Aa	FBgn0068057	LOC6524597		3.71353	7.99842		4.77454	9.22757		4.24403	8.53665		4.97347	8.10445
	Dyak\GE17063	FBgn0234546	LOC6524598		3.71353	7.99842		4.77454	9.22757		4.24403	8.53665		4.97347	8.10445
	Dyak\GE17065	FBgn0234548	LOC6524600		3.71353	7.99842		4.77454	9.22757		4.24403	8.53665		4.97347	8.10445
	Dyak\GE17068	FBgn0234551	LOC6524602		4.24403	9.27466		4.77454	9.22757		4.24403	8.53665		4.97347	8.10445
	Dyak\GE17070	FBgn0234553	LOC6524604		4.24403	9.27466		4.77454	9.22757		4.24403	8.53665		4.97347	8.10445
	Dyak\GE17071	FBgn0234554	LOC6524605		4.24403	9.27466		4.77454	9.22757		4.24403	8.53665		4.97347	8.10445
	Dyak\GE16161	FBgn0233705	LOC6524606		4.24403	9.27466		4.77454	9.22757		4.24403	8.53665		4.97347	8.10445
	Dyak\GE17072	FBgn0234555	LOC6524607		4.24403	9.27466		4.50928	9.70353		4.24403	8.26996		4.97347	8.03943
	Dyak\GE16160	FBgn0233704	LOC6524608		4.24403	9.27466		4.50928	9.70353		4.24403	8.26996		4.97347	8.03943
	Dyak\GE17073	FBgn0234556	LOC6524609		4.24403	9.27466		4.50928	9.70353		4.24403	8.26996		4.97347	8.03943
	Dyak\GE17074	FBgn0234557	LOC6524610		4.24403	9.27466		4.50928	9.70353		4.24403	8.26996		4.97347	8.03943
	Dyak\GE17075	FBgn0234558	LOC6524611		4.24403	9.27466		4.50928	9.70353		4.24403	8.26996		4.97347	8.03943
	Dyak\GE16159	FBgn0233703	LOC6524612		5.30504	11.7298		4.50928	9.70353		4.24403	8.26996		4.97347	8.03943
	Dyak\GE17076	FBgn0234559	LOC6524613		5.30504	11.7298		4.50928	9.70353		4.24403	8.26996		4.97347	8.03943
	Dyak\GE17077	FBgn0234560	LOC6524616		5.83554	11.0303		4.77454	10.0124		4.77454	8.13508		5.1061	7.92114
	Dyak\GE16158	FBgn0233702	LOC6524614		5.30504	11.7298		4.77454	10.0124		4.77454	8.13508		5.1061	7.92114
	Dyak\GE17081	FBgn0234564	LOC6524620		4.77454	10.3309		4.24403	9.84318		5.03979	7.98114		5.03979	7.77604
	Dyak\GE17082	FBgn0234565	LOC6524621		4.77454	10.3309		4.24403	9.84318		5.03979	7.98114		5.03979	7.77604
	Dyak\GE17084	FBgn0234567	LOC6524623		4.77454	10.3309		4.50928	9.00023		5.03979	7.89037		5.17241	7.56746
	Dyak\GE16154	FBgn0233698	LOC6524624		4.77454	10.3309		4.50928	9.00023		5.03979	7.89037		5.17241	7.56746
	Dyak\GE17085	FBgn0234568	LOC6524625		4.77454	10.3309		4.50928	9.00023		5.03979	7.89037		5.17241	7.56746
	Dyak\GE17086	FBgn0234569	LOC6524626		6.36605	9.71019		4.50928	9.00023		5.03979	7.89037		5.17241	7.56746
	Dyak\GE17090	FBgn0234573	LOC6524629		6.36605	9.71019		4.50928	7.90031		4.90716	7.78131		5.17241	7.31588
	Dyak\GE16153	FBgn0233697	LOC6524630		6.36605	9.71019		4.50928	7.90031		4.90716	7.78131		5.17241	7.31588
	Dyak\GE17091	FBgn0234574	LOC6524631		5.30504	6.98327		4.50928	7.90031		4.90716	7.78131		5.17241	7.31588
	Dyak\GE16152	FBgn0233696	LOC6524632		5.30504	6.98327		4.50928	7.90031		4.90716	7.78131		5.17241	7.31588
	Dyak\GE17092	FBgn0234575	LOC6524633		5.30504	6.98327		4.50928	7.90031		4.90716	7.78131		5.17241	7.31588
	Dyak\GE16149	FBgn0233693	LOC6524634		5.30504	6.98327		4.50928	7.90031		4.90716	7.78131		5.17241	7.31588
	Dyak\GE17093	FBgn0234576	LOC6524635		5.30504	6.98327		4.50928	7.90031		4.90716	7.78131		5.17241	7.31588
	Dyak\GE16148	FBgn0233692	LOC6524636		5.30504	6.98327		4.50928	7.90031		4.90716	7.78131		5.17241	7.31588
	Dyak\GE17094	FBgn0234577	LOC6524637		5.30504	6.98327		4.50928	6.92456		5.43767	7.76992		5.30504	7.04649
	Dyak\GE16147	FBgn0233691	LOC6524638		3.71353	4.21697		4.50928	6.92456		5.43767	7.76992		5.30504	7.04649
	Dyak\GE17095	FBgn0234578	LOC6524639		3.71353	4.21697		4.50928	6.92456		5.43767	7.76992		5.30504	7.04649
	Dyak\GE17096	FBgn0234579	LOC6524640		3.71353	4.21697		4.50928	6.92456		5.43767	7.76992		5.30504	7.04649
	Dyak\GE17097	FBgn0234580	LOC6524641		3.71353	4.21697		4.50928	6.92456		5.43767	7.76992		5.30504	7.04649
	Dyak\GE16146	FBgn0233690	LOC6524642		3.71353	4.21697		4.50928	6.92456		5.43767	7.76992		5.30504	7.04649
	Dyak\GE17098	FBgn0234581	LOC6524643		3.71353	4.21697		6.1008	6.27885		5.43767	7.6821		5.17241	6.78884
	Dyak\GE16145	FBgn0233689	LOC6524644		3.71353	4.21697		6.1008	6.27885		5.43767	7.6821		5.17241	6.78884
	Dyak\GE17101	FBgn0234584	LOC6524645		3.71353	5.13024		6.1008	6.27885		5.43767	7.6821		5.17241	6.78884
	Dyak\GE16144	FBgn0233688	LOC6524647		3.71353	5.13024		5.57029	5.77981		5.43767	7.58869		5.50398	6.53697
	Dyak\GE17103	FBgn0085067	LOC6524648		3.71353	5.13024		5.57029	5.77981		5.43767	7.58869		5.50398	6.53697
	Dyak\g	FBgn0041643	LOC6524649		3.71353	5.13024		5.57029	5.77981		5.43767	7.58869		5.50398	6.53697
	Dyak\GE16142	FBgn0233687	LOC6524650		3.71353	5.17583		5.57029	5.77981		5.43767	7.58869		5.50398	6.53697
	Dyak\GE17104	FBgn0234586	LOC6524651		3.71353	5.17583		5.57029	5.77981		5.43767	7.58869		5.50398	6.53697
	Dyak\GE17105	FBgn0068488	LOC6524652		3.71353	5.17583		5.57029	5.77981		5.43767	7.58869		5.50398	6.53697
	Dyak\GE28602	FBgn0276757	LOC26535783		3.71353	5.17583		5.57029	5.77981		5.43767	7.58869		5.50398	6.53697
	Dyak\GE16141	FBgn0233686	LOC6524653		3.71353	5.17583		5.57029	5.77981		5.43767	7.58869		5.50398	6.53697
	Dyak\GE16140	FBgn0233685	LOC6524654		3.71353	5.17583		5.57029	5.77981		5.43767	7.58869		5.50398	6.53697
	Dyak\GE17106	FBgn0234587	LOC6524655		3.71353	5.17583		5.57029	5.77981		5.43767	7.58869		5.50398	6.53697
	Dyak\GE17107	FBgn0234588	LOC6524656		3.71353	5.17583		5.57029	5.77981		5.43767	7.58869		5.50398	6.53697
	Dyak\GE17108	FBgn0234589	LOC6524657		3.71353	5.17583		5.57029	5.89714		5.70292	7.36648		5.50398	6.32989
	Dyak\GE16138	FBgn0068492	LOC6524658		3.71353	5.17583		5.57029	5.89714		5.70292	7.36648		5.50398	6.32989
	Dyak\GE17109	FBgn0234590	LOC6524659		3.71353	5.17583		5.57029	5.89714		5.70292	7.36648		5.50398	6.32989
	Dyak\GE17110	FBgn0234591	LOC6524661		4.24403	6.45658		5.57029	5.89714		5.70292	7.36648		5.50398	6.32989
	Dyak\GE16137	FBgn0233683	LOC6524660		4.24403	6.45658		5.57029	5.89714		5.70292	7.36648		5.50398	6.32989
	Dyak\GE17111	FBgn0234592	LOC6524662		4.24403	6.45658		5.57029	5.89714		5.70292	7.36648		5.50398	6.32989
	Dyak\GE16136	FBgn0233682	LOC6524663		4.24403	6.45658		5.03979	6.31571		5.57029	6.96334		5.70292	6.15071
	Dyak\GE17112	FBgn0234593	LOC6524664		4.24403	6.45658		5.03979	6.31571		5.57029	6.96334		5.70292	6.15071
	Dyak\GE16135	FBgn0233681	LOC6524665		4.24403	6.45658		5.03979	6.31571		5.57029	6.96334		5.70292	6.15071
	Dyak\GE16134	FBgn0233680	LOC6524666		6.36605	6.71598		5.03979	6.31571		5.57029	6.96334		5.70292	6.15071
	Dyak\GE16133	FBgn0233679	LOC6524667		6.89655	7.68723		6.1008	6.88883		5.83554	6.0694		5.96817	5.73531
	Dyak\GE17113	FBgn0234594	LOC6524673		6.89655	6.72838		6.6313	6.89671		5.43767	5.61142		6.1008	5.54098
	Dyak\GE17114	FBgn0234595	LOC6524674		7.42706	7.29277		6.6313	6.89671		5.43767	5.61142		6.1008	5.54098
	Dyak\tRNA:GE26906	FBgn0258723	LOC6524676		7.42706	7.29277		6.89655	6.73062		5.70292	5.26602		6.16711	5.3346
	Dyak\tRNA:GE26907	FBgn0258724	LOC6524677		7.42706	7.29277		6.89655	6.73062		5.70292	5.26602		6.16711	5.3346
	Dyak\tRNA:GE26908	FBgn0258725	LOC6524678		7.42706	7.29277		6.89655	6.73062		5.70292	5.26602		6.16711	5.3346
	Dyak\tRNA:GE26909	FBgn0258726	LOC6524679		7.42706	7.29277		6.89655	6.73062		5.70292	5.26602		6.16711	5.3346
	Dyak\tRNA:GE26910	FBgn0258727	LOC6524680		7.42706	7.29277		6.89655	6.73062		5.70292	5.26602		6.16711	5.3346
	Dyak\tRNA:GE26911	FBgn0258728	LOC6524681		7.42706	7.29277		6.89655	6.73062		5.70292	5.26602		6.16711	5.3346
	Dyak\tRNA:GE26912	FBgn0258729	LOC6524683		7.95756	6.45206		6.89655	6.73062		5.70292	5.26602		6.16711	5.3346
	Dyak\tRNA:GE26913	FBgn0258730	LOC6524684		7.95756	6.45206		6.6313	6.32932		6.1008	5.07407		6.16711	5.14674
	Dyak\tRNA:GE26914	FBgn0258731	LOC6524685		6.89655	6.50385		6.6313	6.32932		6.1008	5.07407		6.16711	5.14674
	Dyak\tRNA:GE26915	FBgn0258732	LOC6524686		6.89655	6.50385		6.6313	6.32932		6.1008	5.07407		6.16711	5.14674
	Dyak\tRNA:GE26916	FBgn0258733	LOC6524687		6.89655	6.50385		6.6313	6.32932		6.1008	5.07407		6.16711	5.14674
	Dyak\tRNA:GE26917	FBgn0258734	LOC6524688		6.89655	6.50385		6.6313	6.32932		6.1008	5.07407		6.16711	5.14674
	Dyak\tRNA:GE26918	FBgn0258735	LOC6524689		6.89655	6.50385		6.6313	6.32932		6.1008	5.07407		6.16711	5.14674
	Dyak\GE16125	FBgn0233671	LOC6524692		6.89655	6.50385		6.36605	5.89865		6.49867	4.84694		6.23342	5.01594
	Dyak\GE17116	FBgn0234597	LOC6524693		5.83554	5.71944		6.36605	5.89865		6.49867	4.84694		6.23342	5.01594
	Dyak\GE17117	FBgn0234598	LOC6524694		5.83554	5.71944		6.36605	5.89865		6.49867	4.84694		6.23342	5.01594
	Dyak\GE17118	FBgn0234599	LOC6524695		5.83554	5.71944		6.36605	5.89865		6.49867	4.84694		6.23342	5.01594
	Dyak\GE17119	FBgn0234600	LOC6524696		5.83554	5.71944		6.36605	5.89865		6.49867	4.84694		6.23342	5.01594
	Dyak\GE17120	FBgn0234601	LOC6524697		5.83554	5.71944		6.36605	5.89865		6.49867	4.84694		6.23342	5.01594
	Dyak\GE17122	FBgn0234603	LOC6524698		5.83554	5.71944		6.36605	5.89865		6.49867	4.84694		6.23342	5.01594
	Dyak\GE17123	FBgn0234604	LOC6524699		5.83554	5.71944		5.57029	5.16882		6.36605	4.61982		6.23342	4.85636
	Dyak\GE16124	FBgn0233670	LOC6524700		5.83554	5.71944		5.57029	5.16882		6.36605	4.61982		6.23342	4.85636
	Dyak\GE17125	FBgn0234606	LOC6524701		5.83554	5.71944		5.57029	5.16882		6.36605	4.61982		6.23342	4.85636
	Dyak\GE17126	FBgn0234607	LOC6524702		5.83554	5.71944		5.57029	5.16882		6.36605	4.61982		6.23342	4.85636
	Dyak\GE17127	FBgn0234608	LOC6524703		6.36605	5.27939		5.57029	5.16882		6.36605	4.61982		6.23342	4.85636
	Dyak\GE16123	FBgn0233669	LOC6524704		5.83554	5.71944		5.57029	5.16882		6.36605	4.61982		6.23342	4.85636
	Dyak\GE16122	FBgn0233668	LOC6524705		6.36605	5.27939		5.57029	5.16882		6.36605	4.61982		6.23342	4.85636
	Dyak\GE17128	FBgn0234609	LOC6524706		6.36605	5.27939		5.57029	5.16882		6.36605	4.61982		6.23342	4.85636
	Dyak\GE16121	FBgn0233667	LOC6524707		6.36605	5.27939		5.57029	5.16882		6.36605	4.61982		6.23342	4.85636
	Dyak\GE16119	FBgn0233665	LOC6524709		6.36605	5.27939		5.30504	4.49057		7.1618	4.3098		6.1008	4.68566
	Dyak\GE17129	FBgn0234610	LOC6524710		6.36605	5.27939		5.30504	4.49057		7.1618	4.3098		6.1008	4.68566
	Dyak\GE16118	FBgn0233664	LOC6524711		6.36605	5.27939		5.30504	4.49057		7.1618	4.3098		6.1008	4.68566
	Dyak\GE17130	FBgn0234611	LOC6524712		6.36605	5.27939		5.30504	4.49057		7.1618	4.3098		6.1008	4.68566
	Dyak\GE17131	FBgn0234612	LOC6524713		6.36605	5.27939		5.30504	4.49057		7.1618	4.3098		6.1008	4.68566
	Dyak\GE17134	FBgn0234615	LOC6524715		5.83554	4.14441		5.30504	4.49057		7.1618	4.3098		6.1008	4.68566
	Dyak\GE16116	FBgn0233662	LOC6524716		5.83554	4.14441		5.30504	4.49057		7.1618	4.3098		6.1008	4.68566
	Dyak\GE17135	FBgn0234616	LOC6524717		5.83554	4.14441		5.30504	4.49057		7.1618	4.3098		6.1008	4.68566
	Dyak\GE16115	FBgn0233661	LOC6524720		5.83554	4.14441		5.83554	3.6494		7.1618	4.02974		6.1008	4.4795
	Dyak\GE28679	FBgn0276834	LOC26535860		5.83554	4.14441		5.83554	3.6494		7.1618	4.02974		6.1008	4.4795
	Dyak\GE17141	FBgn0234622	LOC6524725		4.24403	2.38255		7.1618	2.88711		7.1618	3.67523		5.96817	4.21956
	Dyak\GE17140	FBgn0234621	LOC6524724		4.24403	2.38255		7.1618	2.88711		7.1618	3.67523		5.96817	4.21956
	Dyak\GE16112	FBgn0233658	LOC6524727		6.89655	1.14569		7.69231	1.58658		7.1618	2.72603		5.96817	3.5015
	Dyak\GE17142	FBgn0234623	LOC6524728		6.89655	1.14569		7.69231	1.58658		7.1618	2.72603		5.96817	3.5015
	Dyak\GE17147	FBgn0234628	LOC6524731		10.0796	1.54184		7.42706	1.562		7.29443	2.42643		5.90186	3.36114
	Dyak\GE16111	FBgn0233657	LOC6524732		10.0796	1.54184		7.42706	1.562		7.29443	2.42643		5.90186	3.36114
	Dyak\GE17148	FBgn0234629	LOC6524733		10.0796	1.54184		7.42706	1.562		7.29443	2.42643		5.90186	3.36114
	Dyak\GE16110	FBgn0233656	LOC6524734		10.0796	1.54184		7.42706	1.562		7.29443	2.42643		5.90186	3.36114
	Dyak\GE16109	FBgn0233655	LOC6524736		10.0796	1.54184		7.69231	1.65504		7.42706	2.17584		5.90186	3.31145
	Dyak\GE29140	FBgn0277295	LOC26536321		11.1406	1.49626		9.28382	1.66816		7.02918	2.01877		5.96817	3.25114
	Dyak\GE17150	FBgn0234631	LOC6524737		11.1406	1.49626		9.28382	1.66816		7.02918	2.01877		5.96817	3.25114
	Dyak\GE16108	FBgn0233654	LOC6524738		8.48806	2.23509		8.75332	1.73184		7.02918	1.89177		5.90186	3.18473
	Dyak\GE16105	FBgn0233652	LOC6524742		7.95756	2.01507		9.01857	1.83875		6.76393	1.82548		6.03448	3.06925
	Dyak\GE17153	FBgn0234634	LOC6524744		7.95756	2.01507		9.01857	1.83875		6.76393	1.82548		6.03448	3.06925
	Dyak\GE16103	FBgn0233650	LOC6524745		7.95756	2.01507		9.01857	1.83875		6.76393	1.82548		6.03448	3.06925
	Dyak\Ag5r	FBgn0068536	LOC6524746		7.95756	2.01507		9.01857	1.83875		6.76393	1.82548		6.03448	3.06925
	Dyak\GE16101	FBgn0233649	LOC6524747		9.54907	1.22446		9.01857	1.83875		6.76393	1.82548		6.03448	3.06925
	Dyak\GE16099	FBgn0233647	LOC6524749		9.54907	1.22446		8.75332	1.87439		6.49867	1.79238		6.03448	2.94656
	Dyak\GE17154	FBgn0084085	LOC6524750		9.54907	1.22446		8.75332	1.87439		6.49867	1.79238		6.03448	2.94656
	Dyak\GE17156	FBgn0234636	LOC6524751		9.54907	1.22446		8.75332	1.87439		6.49867	1.79238		6.03448	2.94656
	Dyak\GE16098	FBgn0233646	LOC6524752		9.54907	1.22446		8.75332	1.87439		6.49867	1.79238		6.03448	2.94656
	Dyak\GE16097	FBgn0233645	LOC6524753		9.54907	1.22446		8.75332	1.87439		6.49867	1.79238		6.03448	2.94656
	Dyak\GE17157	FBgn0234637	LOC6524754		9.01857	1.87832		7.69231	1.78689		6.36605	1.84957		5.83554	2.77603
	Dyak\GE16096	FBgn0233644	LOC6524755		9.54907	1.22446		8.75332	1.87439		6.49867	1.79238		6.03448	2.94656
	Dyak\GE16094	FBgn0233642	LOC6524756		9.01857	1.87832		8.75332	1.87439		6.49867	1.79238		6.03448	2.94656
	Dyak\GE16093	FBgn0233641	LOC6524757		9.01857	1.87832		8.75332	1.87439		6.49867	1.79238		6.03448	2.94656
	Dyak\GE16091	FBgn0233639	LOC6524759		9.01857	1.87832		8.75332	1.87439		6.49867	1.79238		6.03448	2.94656
	Dyak\GE16090	FBgn0233638	LOC6524760		9.01857	1.87832		7.69231	1.78689		6.36605	1.84957		5.83554	2.77603
	Dyak\GE16089	FBgn0233637	LOC6524761		9.01857	1.87832		7.69231	1.78689		6.36605	1.84957		5.83554	2.77603
	Dyak\GE16087	FBgn0233635	LOC6524763		6.36605	2.18331		7.69231	1.78689		6.36605	1.84957		5.83554	2.77603
	Dyak\GE16086	FBgn0233634	LOC6524764		6.36605	2.18331		7.69231	1.78689		6.36605	1.84957		5.83554	2.77603
	Dyak\GE16085	FBgn0233633	LOC6524765		6.36605	2.18331		7.69231	1.78689		6.36605	1.84957		5.83554	2.77603
	Dyak\GE16083	FBgn0233631	LOC6524766		6.36605	2.18331		7.69231	1.78689		6.36605	1.84957		5.83554	2.77603
	Dyak\GE16082	FBgn0233630	LOC6524767		6.36605	2.18331		7.69231	1.78689		6.36605	1.84957		5.83554	2.77603
	Dyak\GE16081	FBgn0233629	LOC6524768		6.36605	2.18331		7.69231	1.78689		6.36605	1.84957		5.83554	2.77603
	Dyak\GE16080	FBgn0233628	LOC6524769		6.36605	2.18331		7.42706	1.91209		6.89655	1.86019		5.76923	2.63086
	Dyak\GE16079	FBgn0233627	LOC6524770		6.36605	2.18331		7.42706	1.91209		6.89655	1.86019		5.76923	2.63086
	Dyak\GE16078	FBgn0233626	LOC6524771		6.36605	2.18331		7.42706	1.91209		6.89655	1.86019		5.76923	2.63086
	Dyak\GE17158	FBgn0234638	LOC6524772		7.95756	1.71008		7.42706	1.91209		6.89655	1.86019		5.76923	2.63086
	Dyak\GE16076	FBgn0233624	LOC6524773		7.95756	1.71008		7.42706	2.06009		6.6313	1.87355		5.37135	2.48461
	Dyak\GE17159	FBgn0234639	LOC6524774		7.95756	1.71008		7.42706	2.06009		6.6313	1.87355		5.37135	2.48461
	Dyak\GE17160	FBgn0234640	LOC6524775		7.95756	1.71008		5.83554	2.05587		6.49867	1.91442		5.17241	2.36781
	Dyak\GE17161	FBgn0068290	LOC6524776		7.95756	1.71008		5.83554	2.05587		6.49867	1.91442		5.17241	2.36781
	Dyak\GE16075	FBgn0233623	LOC6524777		7.95756	1.71008		5.83554	2.05587		6.49867	1.91442		5.17241	2.36781
	Dyak\GE17162	FBgn0234641	LOC6524778		6.36605	2.7663		5.83554	2.05587		6.49867	1.91442		5.17241	2.36781
	Dyak\GE16074	FBgn0233622	LOC6524779		6.36605	2.7663		5.83554	2.05587		6.49867	1.91442		5.17241	2.36781
	Dyak\GE17163	FBgn0234642	LOC6524780		6.36605	2.7663		5.83554	2.05587		6.49867	1.91442		5.17241	2.36781
	Dyak\GE17164	FBgn0234643	LOC6524781		6.36605	2.7663		5.83554	2.05587		6.49867	1.91442		5.17241	2.36781
	Dyak\GE16072	FBgn0233620	LOC6524782		6.36605	2.7663		5.83554	2.05587		6.49867	1.91442		5.17241	2.36781
	Dyak\GE16071	FBgn0068414	LOC6524783		6.36605	2.7663		5.83554	2.05587		6.49867	1.91442		5.17241	2.36781
	Dyak\GE17165	FBgn0234644	LOC6524784		6.36605	2.7663		5.83554	2.05587		6.49867	1.91442		5.17241	2.36781
	Dyak\GE17167	FBgn0234646	LOC6524785		6.36605	2.7663		5.57029	2.00082		6.1008	1.94153		5.1061	2.29363
	Dyak\GE16070	FBgn0233619	LOC6524786		6.36605	2.7663		5.57029	2.00082		6.1008	1.94153		5.1061	2.29363
	Dyak\GE16069	FBgn0233618	LOC6524787		6.36605	2.7663		5.57029	2.00082		6.1008	1.94153		5.1061	2.29363
	Dyak\GE17168	FBgn0234647	LOC6524788		5.83554	2.11243		5.57029	2.00082		6.1008	1.94153		5.1061	2.29363
	Dyak\GE16068	FBgn0068205	LOC6524789		5.83554	2.11243		5.57029	2.00082		6.1008	1.94153		5.1061	2.29363
	Dyak\GE16067	FBgn0233617	LOC6524790		5.83554	2.11243		5.03979	2.11112		5.70292	1.9536		5.1061	2.28655
	Dyak\GE29130	FBgn0277285	LOC26536311		5.83554	2.11243		5.57029	2.00082		6.1008	1.94153		5.1061	2.29363
	Dyak\GE17169	FBgn0234648	LOC6524791		5.30504	1.85303		5.03979	2.11112		5.70292	1.9536		5.1061	2.28655
	Dyak\GE28645	FBgn0276800	LOC26535826		5.30504	1.85303		5.03979	2.11112		5.70292	1.9536		5.1061	2.28655
	Dyak\GE16065	FBgn0233615	LOC6524793		5.30504	1.85303		4.50928	2.04537		5.43767	2.01262		4.77454	2.3547
	Dyak\GE17171	FBgn0234650	LOC6524794		3.71353	1.85303		4.50928	2.04537		5.43767	2.01262		4.77454	2.3547
	Dyak\tRNA:GE26919	FBgn0258736	LOC6524795		3.71353	1.85303		4.50928	2.04537		5.43767	2.01262		4.77454	2.3547
	Dyak\tRNA:GE26920	FBgn0258737	LOC6524796		3.71353	1.85303		4.50928	2.04537		5.43767	2.01262		4.77454	2.3547
	Dyak\GE16063	FBgn0233613	LOC6524799		3.71353	1.85303		4.50928	2.04537		5.43767	2.01262		4.77454	2.3547
	Dyak\GE16061	FBgn0233611	LOC6524800		3.71353	1.85303		4.50928	1.86934		5.43767	2.11014		4.84085	2.49214
	Dyak\GE16059	FBgn0233609	LOC6524802		3.71353	1.85303		4.50928	1.86934		5.43767	2.11014		4.84085	2.49214
	Dyak\GE27903	FBgn0276058	LOC26535084		3.71353	1.85303		4.50928	1.86934		5.43767	2.11014		4.84085	2.49214
	Dyak\GE16057	FBgn0233607	LOC6524804		2.65252	2.37184		4.50928	1.86934		5.43767	2.11014		4.84085	2.49214
	Dyak\GE17173	FBgn0234652	LOC6524805		2.65252	2.37184		3.97878	1.88322		4.90716	2.13645		4.77454	2.687
	Dyak\GE17175	FBgn0234654	LOC6524807		3.18302	1.31562		3.97878	1.88322		4.90716	2.13645		4.77454	2.687
	Dyak\GE17176	FBgn0234655	LOC6524808		3.18302	1.31562		3.97878	1.88322		4.90716	2.13645		4.77454	2.687
	Dyak\GE17178	FBgn0234657	LOC6524809		3.18302	1.31562		3.97878	1.88322		4.90716	2.13645		4.77454	2.687
	Dyak\GE17179	FBgn0234658	LOC6524810		3.18302	1.31562		3.44828	1.89606		4.90716	2.1437		4.64191	2.88172
	Dyak\GE16056	FBgn0233606	LOC6524811		3.18302	1.31562		3.44828	1.89606		4.90716	2.1437		4.64191	2.88172
	Dyak\GE17180	FBgn0234659	LOC6524812		3.18302	1.31562		3.44828	1.89606		4.90716	2.1437		4.64191	2.88172
	Dyak\GE16055	FBgn0233605	LOC6524813		3.18302	1.31562		3.44828	1.89606		4.90716	2.1437		4.64191	2.88172
	Dyak\GE17181	FBgn0234660	LOC6524814		3.18302	1.31562		3.44828	1.89606		4.90716	2.1437		4.64191	2.88172
	Dyak\GE16054	FBgn0233604	LOC6524815		2.65252	1.71008		3.44828	1.89606		4.90716	2.1437		4.64191	2.88172
	Dyak\GE16053	FBgn0233603	LOC6524816		2.65252	1.71008		3.44828	1.89606		4.90716	2.1437		4.64191	2.88172
	Dyak\GE16050	FBgn0233600	LOC6524818		2.65252	1.71008		3.71353	1.99191		4.50928	2.13357		4.5756	3.07034
	Dyak\GE16049	FBgn0233599	LOC6524820		2.65252	1.71008		3.71353	1.99191		4.50928	2.13357		4.5756	3.07034
	Dyak\GE27691	FBgn0275846	LOC26534872		3.18302	2.19571		3.71353	1.99191		4.50928	2.13357		4.5756	3.07034
	Dyak\Scamp	FBgn0068040	LOC6524822		3.18302	2.19571		3.44828	2.08983		3.71353	2.1206		4.64191	3.23752
	Dyak\GE17184	FBgn0234663	LOC6524823		3.18302	2.19571		3.44828	2.08983		3.71353	2.1206		4.64191	3.23752
	Dyak\GE17185	FBgn0234664	LOC6524824		3.18302	2.19571		3.44828	2.08983		3.71353	2.1206		4.64191	3.23752
	Dyak\GE16046	FBgn0233597	LOC6524825		3.18302	2.19571		3.44828	2.08983		3.71353	2.1206		4.64191	3.23752
	Dyak\GE17186	FBgn0234665	LOC6524826		3.18302	2.19571		3.44828	2.08983		3.71353	2.1206		4.64191	3.23752
	Dyak\GE17187	FBgn0234666	LOC6524827		3.71353	1.9301		3.44828	2.08983		3.71353	2.1206		4.64191	3.23752
	Dyak\GE16045	FBgn0233596	LOC6524828		3.71353	1.9301		3.44828	2.08983		3.71353	2.1206		4.64191	3.23752
	Dyak\GE17189	FBgn0234668	LOC6524829		3.71353	1.9301		3.44828	2.08983		3.71353	2.1206		4.64191	3.23752
	Dyak\GE16044	FBgn0233595	LOC6524830		3.71353	1.9301		3.44828	2.08983		3.71353	2.1206		4.64191	3.23752
	Dyak\GE17190	FBgn0234669	LOC6524831		3.71353	1.9301		3.44828	2.08983		3.71353	2.1206		4.64191	3.23752
	Dyak\GE16043	FBgn0233594	LOC6524832		3.71353	1.9301		3.44828	2.08983		3.71353	2.1206		4.64191	3.23752
	Dyak\GE17191	FBgn0234670	LOC6524833		3.71353	1.9301		3.44828	2.08983		3.71353	2.1206		4.64191	3.23752
	Dyak\GE17192	FBgn0234671	LOC6524834		3.71353	1.9301		3.44828	2.08983		3.71353	2.1206		4.64191	3.23752
	Dyak\GE17194	FBgn0234673	LOC6524836		3.71353	1.9301		3.44828	2.33471		3.5809	2.07442		4.44297	3.35719
	Dyak\mir-283	FBgn0258417	LOC6524837		3.71353	1.9301		3.44828	2.33471		3.5809	2.07442		4.44297	3.35719
	Dyak\mir-304	FBgn0258418	LOC6524838		3.71353	1.9301		3.44828	2.33471		3.5809	2.07442		4.44297	3.35719
	Dyak\GE27798	FBgn0275953	LOC26534979		3.71353	1.9301		3.44828	2.33471		3.5809	2.07442		4.44297	3.35719
	Dyak\GE16042	FBgn0233593	LOC6524839		5.30504	2.42813		3.44828	2.33471		3.5809	2.07442		4.44297	3.35719
	Dyak\GE17195	FBgn0234674	LOC6524840		3.71353	2.95934		3.97878	2.43291		3.18302	2.08286		4.31034	3.45363
	Dyak\GE16041	FBgn0233592	LOC6524841		3.71353	2.95934		3.97878	2.43291		3.18302	2.08286		4.31034	3.45363
	Dyak\GE16039	FBgn0233590	LOC6524842		3.71353	2.95934		4.24403	2.45017		2.91777	2.20662		4.04509	3.53566
	Dyak\cerv	FBgn0233589	LOC6524843		3.71353	2.95934		4.24403	2.45017		2.91777	2.20662		4.04509	3.53566
	Dyak\GE17196	FBgn0234675	LOC6524844		3.71353	2.95934		4.24403	2.45017		2.91777	2.20662		4.04509	3.53566
	Dyak\GE16037	FBgn0233588	LOC6524845		3.71353	2.95934		4.24403	2.45017		2.91777	2.20662		4.04509	3.53566
	Dyak\GE17197	FBgn0068227	LOC6524846		3.71353	2.95934		4.24403	2.45017		2.91777	2.20662		4.04509	3.53566
	Dyak\GE16036	FBgn0233587	LOC6524847		3.71353	2.95934		4.24403	2.45017		2.91777	2.20662		4.04509	3.53566
	Dyak\GE17198	FBgn0234676	LOC6524848		3.71353	2.95934		4.24403	2.45017		2.91777	2.20662		4.04509	3.53566
	Dyak\sog	FBgn0041637	LOC6524849		4.24403	2.7849		4.24403	2.45017		2.91777	2.20662		4.04509	3.53566
	Dyak\GE17201	FBgn0234679	LOC6524850		4.24403	2.7849		3.97878	2.38649		2.78515	2.43234		3.77984	3.597
	Dyak\GE17202	FBgn0234680	LOC6524851		3.71353	2.29927		2.91777	2.23222		2.51989	2.76741		3.51459	3.63873
	Dyak\GE16033	FBgn0233585	LOC6524853		3.71353	2.29927		2.91777	2.23222		2.51989	2.76741		3.51459	3.63873
	Dyak\GE17203	FBgn0234681	LOC6524854		4.77454	2.29927		2.91777	2.23222		2.51989	2.76741		3.51459	3.63873
	Dyak\GE16032	FBgn0233584	LOC6524855		4.77454	2.29927		2.91777	2.23222		2.51989	2.76741		3.51459	3.63873
	Dyak\GE17204	FBgn0234682	LOC6524856		4.77454	2.29927		2.91777	2.23222		2.51989	2.76741		3.51459	3.63873
	Dyak\GE17205	FBgn0234683	LOC6524857		4.77454	2.29927		2.65252	2.0769		2.65252	3.25345		3.51459	3.7195
	Dyak\GE17206	FBgn0234684	LOC6524858		4.77454	2.29927		2.65252	2.0769		2.65252	3.25345		3.51459	3.7195
	Dyak\GE16031	FBgn0233583	LOC6524859		4.77454	2.29927		2.65252	2.0769		2.65252	3.25345		3.51459	3.7195
	Dyak\GE16030	FBgn0233582	LOC6524860		4.77454	2.29927		2.65252	2.0769		2.65252	3.25345		3.51459	3.7195
	Dyak\GE17207	FBgn0234685	LOC6524861		4.77454	2.29927		2.65252	2.0769		2.65252	3.25345		3.51459	3.7195
	Dyak\GE16028	FBgn0233580	LOC6524862		4.77454	2.29927		2.65252	2.0769		2.65252	3.25345		3.51459	3.7195
	Dyak\GE17208	FBgn0234686	LOC6524863		4.77454	2.29927		2.65252	2.0769		2.65252	3.25345		3.51459	3.7195
	Dyak\GE17209	FBgn0234687	LOC6524864		3.18302	1.54804		2.65252	2.0769		2.65252	3.25345		3.51459	3.7195
	Dyak\GE17211	FBgn0234689	LOC6524865		3.18302	1.54804		2.65252	2.0769		2.65252	3.25345		3.51459	3.7195
	Dyak\GE16027	FBgn0233579	LOC6524866		3.18302	1.54804		2.65252	2.0769		2.65252	3.25345		3.51459	3.7195
	Dyak\GE17212	FBgn0234690	LOC6524867		3.18302	1.54804		2.65252	2.0769		2.65252	3.25345		3.51459	3.7195
	Dyak\GE16026	FBgn0233578	LOC6524868		3.18302	1.54804		2.65252	2.0769		2.65252	3.25345		3.51459	3.7195
	Dyak\GE16025	FBgn0233577	LOC6524869		3.18302	1.54804		2.38727	1.98734		2.78515	3.7671		3.18302	3.79651
	Dyak\GE17213	FBgn0234691	LOC6524870		3.18302	1.54804		2.38727	1.98734		2.78515	3.7671		3.18302	3.79651
	Dyak\GE16024	FBgn0233576	LOC6524871		3.18302	1.54804		2.38727	1.98734		2.78515	3.7671		3.18302	3.79651
	Dyak\GE17214	FBgn0234692	LOC6524872		3.18302	1.54804		2.38727	1.98734		2.78515	3.7671		3.18302	3.79651
	Dyak\GE17215	FBgn0234693	LOC6524873		3.18302	1.54804		2.38727	1.98734		2.78515	3.7671		3.18302	3.79651
	Dyak\GE16023	FBgn0233575	LOC6524874		3.18302	1.54804		2.38727	1.98734		2.78515	3.7671		3.18302	3.79651
	Dyak\GE17216	FBgn0234694	LOC6524875		3.18302	1.54804		2.38727	1.98734		2.78515	3.7671		3.18302	3.79651
	Dyak\GE17217	FBgn0234695	LOC6524876		3.18302	1.54804		2.38727	1.98734		2.78515	3.7671		3.18302	3.79651
	Dyak\GE17218	FBgn0234696	LOC6524877		2.65252	1.50246		2.38727	1.98734		2.78515	3.7671		3.18302	3.79651
	Dyak\GE16022	FBgn0233574	LOC6524878		2.65252	1.50246		2.38727	1.98734		2.78515	3.7671		3.18302	3.79651
	Dyak\GE17219	FBgn0234697	LOC6524879		2.65252	1.50246		2.38727	1.98734		2.78515	3.7671		3.18302	3.79651
	Dyak\GE17222	FBgn0234700	LOC6524881		2.65252	1.50246		2.38727	1.98734		2.78515	3.7671		3.18302	3.79651
	Dyak\GE29060	FBgn0277215	LOC26536241		2.65252	1.50246		2.38727	1.98734		2.78515	3.7671		3.18302	3.79651
	Dyak\GE16021	FBgn0233573	LOC6524882		2.65252	1.50246		2.38727	1.98734		2.78515	3.7671		3.18302	3.79651
	Dyak\GE16020	FBgn0233572	LOC6524883		2.65252	1.50246		2.38727	1.98734		2.78515	3.7671		3.18302	3.79651
	Dyak\GE17223	FBgn0234701	LOC6524884		2.65252	1.50246		2.38727	2.24299		2.78515	4.21692		3.24934	3.89169
	Dyak\GE17224	FBgn0234702	LOC6524885		2.65252	1.50246		2.38727	2.24299		2.78515	4.21692		3.24934	3.89169
	Dyak\GE16019	FBgn0233571	LOC6524886		2.65252	1.50246		2.38727	2.24299		2.78515	4.21692		3.24934	3.89169
	Dyak\GE17225	FBgn0234703	LOC6524887		2.65252	1.50246		2.38727	2.24299		2.78515	4.21692		3.24934	3.89169
	Dyak\GE16017	FBgn0233569	LOC6524888		2.65252	1.50246		2.38727	2.24299		2.78515	4.21692		3.24934	3.89169
	Dyak\GE28248	FBgn0276403	LOC26535429		2.65252	1.50246		2.38727	2.24299		2.78515	4.21692		3.24934	3.89169
	Dyak\GE17226	FBgn0234704	LOC6524889		2.65252	1.50246		2.38727	2.24299		2.78515	4.21692		3.24934	3.89169
	Dyak\GE17227	FBgn0234705	LOC6524890		1.59151	2.02747		2.38727	2.24299		2.78515	4.21692		3.24934	3.89169
	Dyak\GE16016	FBgn0233568	LOC6524891		1.59151	2.02747		2.38727	2.24299		2.78515	4.21692		3.24934	3.89169
	Dyak\GE16015	FBgn0233567	LOC6524892		1.59151	2.02747		2.38727	2.24299		2.78515	4.21692		3.24934	3.89169
	Dyak\GE17228	FBgn0234706	LOC6524893		1.59151	2.02747		2.38727	2.24299		2.78515	4.21692		3.24934	3.89169
	Dyak\GE16014	FBgn0233566	LOC6524894		1.59151	2.02747		1.85676	2.77054		2.78515	4.61173		3.11671	4.01944
	Dyak\GE16013	FBgn0233565	LOC6524895		1.59151	2.02747		1.85676	2.77054		2.78515	4.61173		3.11671	4.01944
	Dyak\GE17229	FBgn0234707	LOC6524896		1.59151	2.02747		1.85676	2.77054		2.78515	4.61173		3.11671	4.01944
	Dyak\GE16012	FBgn0233564	LOC6524897		1.59151	2.02747		1.85676	2.77054		2.78515	4.61173		3.11671	4.01944
	Dyak\GE16011	FBgn0233563	LOC6524898		1.59151	2.02747		1.85676	2.77054		2.78515	4.61173		3.11671	4.01944
	Dyak\GE17230	FBgn0234708	LOC6524899		1.59151	2.02747		1.85676	2.77054		2.78515	4.61173		3.11671	4.01944
	Dyak\GE17231	FBgn0234709	LOC6524900		1.59151	2.02747		1.85676	2.77054		2.78515	4.61173		3.11671	4.01944
	Dyak\GE17233	FBgn0234711	LOC6524901		1.59151	2.24749		1.85676	2.77054		2.78515	4.61173		3.11671	4.01944
	Dyak\GE16010	FBgn0233562	LOC6524902		1.59151	2.24749		1.85676	2.77054		2.78515	4.61173		3.11671	4.01944
	Dyak\GE16009	FBgn0068206	LOC6524903		1.59151	2.24749		1.85676	2.77054		2.78515	4.61173		3.11671	4.01944
	Dyak\GE17234	FBgn0234712	LOC6524904		1.59151	2.24749		1.85676	2.77054		2.78515	4.61173		3.11671	4.01944
	Dyak\GE17235	FBgn0234713	LOC6524905		1.59151	2.24749		1.59151	3.80133		2.38727	4.90772		2.78515	4.13981
	Dyak\GE16008	FBgn0233561	LOC6524906		1.59151	2.24749		1.59151	3.80133		2.38727	4.90772		2.78515	4.13981
	Dyak\GE17236	FBgn0234714	LOC6524907		1.59151	2.24749		1.59151	3.80133		2.38727	4.90772		2.78515	4.13981
	Dyak\GE17237	FBgn0234715	LOC6524908		0.530504	3.83323		1.59151	3.80133		2.38727	4.90772		2.78515	4.13981
	Dyak\GE17238	FBgn0234716	LOC6524909		0.530504	3.83323		1.59151	3.80133		2.38727	4.90772		2.78515	4.13981
	Dyak\GE16006	FBgn0233559	LOC6524910		0.530504	3.83323		1.59151	3.80133		2.38727	4.90772		2.78515	4.13981
	Dyak\GE16005	FBgn0233558	LOC6524911		0.530504	3.83323		1.59151	3.80133		2.38727	4.90772		2.78515	4.13981
	Dyak\GE17239	FBgn0234717	LOC6524912		0.530504	3.83323		1.59151	3.80133		2.38727	4.90772		2.78515	4.13981
	Dyak\GE17240	FBgn0234718	LOC6524913		0.530504	3.83323		1.59151	3.80133		2.38727	4.90772		2.78515	4.13981
	Dyak\GE16002	FBgn0233555	LOC6524916		0.530504	3.83323		1.85676	5.06631		2.25464	5.08554		2.85146	4.25373
	Dyak\GE17241	FBgn0234719	LOC6524918		0.530504	5.46455		1.85676	5.06631		2.25464	5.08554		2.85146	4.25373
	Dyak\GE16000	FBgn0233553	LOC6524919		0.530504	5.46455		1.85676	5.06631		2.25464	5.08554		2.85146	4.25373
	Dyak\GE27572	FBgn0275727	LOC26534753		0.530504	5.46455		1.85676	5.06631		2.25464	5.08554		2.85146	4.25373
	Dyak\GE17242	FBgn0234720	LOC6524920		0.530504	5.46455		1.85676	5.06631		2.25464	5.08554		2.85146	4.25373
	Dyak\GE15999	FBgn0233552	LOC6524921		0.530504	5.46455		1.85676	5.06631		2.25464	5.08554		2.85146	4.25373
	Dyak\eIF5	FBgn0067979	LOC6524922		0.530504	5.46455		1.85676	5.06631		2.25464	5.08554		2.85146	4.25373
	Dyak\GE28895	FBgn0277050	LOC26536076		0.530504	5.46455		1.85676	5.06631		2.25464	5.08554		2.85146	4.25373
	Dyak\GE17244	FBgn0234722	LOC6524923		0.530504	5.46455		1.85676	5.06631		2.25464	5.08554		2.85146	4.25373
	Dyak\GE17245	FBgn0234723	LOC6524924		0.530504	5.46455		1.85676	5.06631		2.25464	5.08554		2.85146	4.25373
	Dyak\GE15997	FBgn0233551	LOC6524925		0.530504	5.46455		1.59151	6.38316		2.12202	5.22484		2.78515	4.39083
	Dyak\GE17246	FBgn0234724	LOC6524926		0.530504	5.46455		1.59151	6.38316		2.12202	5.22484		2.78515	4.39083
	Dyak\GE28509	FBgn0276664	LOC26535690		0.530504	5.46455		1.59151	6.38316		2.12202	5.22484		2.78515	4.39083
	Dyak\GE17247	FBgn0234725	LOC6524927		0.530504	7.73282		1.59151	6.38316		2.12202	5.22484		2.78515	4.39083
	Dyak\GE15995	FBgn0233549	LOC6524928		0.530504	7.73282		1.59151	6.38316		2.12202	5.22484		2.78515	4.39083
	Dyak\GE17248	FBgn0234726	LOC6524929		0.530504	7.73282		1.59151	6.38316		2.12202	5.22484		2.78515	4.39083
	Dyak\GE15994	FBgn0233548	LOC6524930		0.530504	7.73282		1.59151	6.38316		2.12202	5.22484		2.78515	4.39083
	Dyak\GE15993	FBgn0233547	LOC6524931		0.530504	7.73282		1.32626	7.57404		1.98939	5.35922		2.65252	4.52164
	Dyak\GE17249	FBgn0234727	LOC6524932		0.530504	7.73282		1.32626	7.57404		1.98939	5.35922		2.65252	4.52164
	Dyak\GE15992	FBgn0233546	LOC6524933		0.530504	7.73282		1.32626	7.57404		1.98939	5.35922		2.65252	4.52164
	Dyak\GE28079	FBgn0276234	LOC26535260		0.530504	7.73282		1.32626	7.57404		1.98939	5.35922		2.65252	4.52164
	Dyak\GE15991	FBgn0233545	LOC6524934		1.06101	9.09233		1.32626	7.57404		1.98939	5.35922		2.65252	4.52164
	Dyak\GE28977	FBgn0277132	LOC26536158		1.06101	9.09233		1.32626	7.57404		1.98939	5.35922		2.65252	4.52164
	Dyak\GE27675	FBgn0275830	LOC26534856		1.06101	9.09233		1.32626	7.57404		1.98939	5.35922		2.65252	4.52164
	Dyak\GE15986	FBgn0233540	LOC6524940		2.12202	9.3928		1.85676	8.59291		1.59151	5.61631		2.58621	4.81151
	Dyak\GE15983	FBgn0233537	LOC6524942		2.65252	8.24711		1.85676	8.27151		1.59151	5.78066		2.71883	4.96751
	Dyak\GE15982	FBgn0233536	LOC6524943		2.65252	8.24711		1.85676	8.27151		1.59151	5.78066		2.71883	4.96751
	Dyak\GE17252	FBgn0234730	LOC6524944		2.65252	8.24711		1.85676	8.27151		1.59151	5.78066		2.71883	4.96751
	Dyak\GE17253	FBgn0234731	LOC6524945		2.65252	8.24711		1.85676	7.59176		1.45889	5.94462		2.98408	5.13936
	Dyak\GE17256	FBgn0234734	LOC6524946		2.65252	8.24711		1.85676	7.59176		1.45889	5.94462		2.98408	5.13936
	Dyak\GE15981	FBgn0233535	LOC6524947		2.65252	8.24711		1.85676	7.59176		1.45889	5.94462		2.98408	5.13936
	Dyak\GE17257	FBgn0234735	LOC6524948		2.65252	8.24711		1.85676	7.59176		1.45889	5.94462		2.98408	5.13936
	Dyak\GE27468	FBgn0275623	LOC26534649		2.65252	8.24711		1.85676	7.59176		1.45889	5.94462		2.98408	5.13936
	Dyak\GE15980	FBgn0068184	LOC6524949		2.65252	8.24711		1.85676	7.59176		1.45889	5.94462		2.98408	5.13936
	Dyak\GE17260	FBgn0234738	LOC6524951		2.65252	7.16391		1.85676	7.59176		1.45889	5.94462		2.98408	5.13936
	Dyak\Cyp1	FBgn0068174	LOC6524952		2.65252	7.16391		1.85676	7.59176		1.45889	5.94462		2.98408	5.13936
	Dyak\GE15978	FBgn0233534	LOC6524953		2.65252	7.16391		1.85676	7.59176		1.45889	5.94462		2.98408	5.13936
	Dyak\GE17261	FBgn0234739	LOC6524954		2.65252	7.16391		1.85676	7.59176		1.45889	5.94462		2.98408	5.13936
	Dyak\GE17262	FBgn0234740	LOC6524955		2.65252	7.16391		1.85676	7.59176		1.45889	5.94462		2.98408	5.13936
	Dyak\GE15977	FBgn0233533	LOC6524956		2.65252	7.16391		1.85676	7.59176		1.45889	5.94462		2.98408	5.13936
	Dyak\GE15976	FBgn0233532	LOC6524957		2.65252	7.16391		1.85676	7.59176		1.45889	5.94462		2.98408	5.13936
	Dyak\GE17263	FBgn0234741	LOC6524958		2.65252	7.16391		1.59151	6.67857		1.59151	6.15475		2.98408	5.32705
	Dyak\GE17264	FBgn0234742	LOC6524959		2.65252	7.16391		1.59151	6.67857		1.59151	6.15475		2.98408	5.32705
	Dyak\GE15975	FBgn0233531	LOC6524960		2.65252	7.16391		1.59151	6.67857		1.59151	6.15475		2.98408	5.32705
	Dyak\GE17265	FBgn0234743	LOC6524961		2.65252	7.16391		1.59151	6.67857		1.59151	6.15475		2.98408	5.32705
	Dyak\GE17267	FBgn0234745	LOC6524962		2.65252	7.16391		1.59151	6.67857		1.59151	6.15475		2.98408	5.32705
	Dyak\Fur2	FBgn0068155	LOC6524963		2.65252	5.8044		1.59151	6.67857		1.59151	6.15475		2.98408	5.32705
	Dyak\GE15973	FBgn0233529	LOC6524964		2.65252	5.8044		1.59151	6.67857		1.59151	6.15475		2.98408	5.32705
	Dyak\GE17269	FBgn0234746	LOC6524965		2.65252	5.8044		1.59151	6.67857		1.59151	6.15475		2.98408	5.32705
	Dyak\GE15972	FBgn0233528	LOC6524966		2.65252	5.8044		1.59151	6.67857		1.59151	6.15475		2.98408	5.32705
	Dyak\GE17270	FBgn0234747	LOC6524967		2.65252	5.8044		1.85676	5.85363		1.72414	6.3095		2.98408	5.5099
	Dyak\GE15971	FBgn0233527	LOC6524968		2.65252	5.8044		1.85676	5.85363		1.72414	6.3095		2.98408	5.5099
	Dyak\GE17271	FBgn0234748	LOC6524969		2.65252	5.8044		1.85676	5.85363		1.72414	6.3095		2.98408	5.5099
	Dyak\Traf3	FBgn0068013	LOC6524970		2.65252	5.8044		1.85676	5.85363		1.72414	6.3095		2.98408	5.5099
	Dyak\GE15970	FBgn0233526	LOC6524971		2.65252	5.8044		1.85676	5.85363		1.72414	6.3095		2.98408	5.5099
	Dyak\GE17273	FBgn0234749	LOC6524972		1.59151	5.01379		1.85676	5.85363		1.72414	6.3095		2.98408	5.5099
	Dyak\GE15969	FBgn0233525	LOC6524973		1.59151	5.01379		1.85676	5.85363		1.72414	6.3095		2.98408	5.5099
	Dyak\GE28120	FBgn0276275	LOC26535301		1.59151	5.01379		1.85676	5.85363		1.72414	6.3095		2.98408	5.5099
	Dyak\GE15968	FBgn0233524	LOC6524974		1.59151	5.01379		1.59151	5.06537		1.85676	6.34568		2.71883	5.67171
	Dyak\GE15967	FBgn0233523	LOC6524975		1.59151	5.01379		1.59151	5.06537		1.85676	6.34568		2.71883	5.67171
	Dyak\GE17274	FBgn0234750	LOC6524976		1.59151	5.01379		1.59151	5.06537		1.85676	6.34568		2.71883	5.67171
	Dyak\GE27984	FBgn0276139	LOC26535165		1.06101	4.4494		1.59151	5.06537		1.85676	6.34568		2.71883	5.67171
	Dyak\GE28719	FBgn0276874	LOC26535900		1.06101	4.4494		1.59151	5.06537		1.85676	6.34568		2.71883	5.67171
	Dyak\GE15966	FBgn0233522	LOC6524977		1.06101	4.4494		1.32626	4.56005		2.12202	6.29159		2.65252	5.85855
	Dyak\GE15965	FBgn0233521	LOC6524979		0.530504	4.4432		1.32626	4.36779		2.38727	6.16381		2.78515	6.02936
	Dyak\GE15964	FBgn0233520	LOC6524980		0.530504	4.4432		1.32626	4.36779		2.38727	6.16381		2.78515	6.02936
	Dyak\GE15961	FBgn0233517	LOC6524982		0.530504	4.4432		1.32626	4.36779		2.38727	6.16381		2.78515	6.02936
	Dyak\GE15960	FBgn0233516	LOC6524983		1.06101	3.51753		1.32626	4.36779		2.38727	6.16381		2.78515	6.02936
	Dyak\GE27679	FBgn0275834	LOC26534860		1.06101	3.51753		1.32626	4.36779		2.38727	6.16381		2.78515	6.02936
	Dyak\GE17277	FBgn0234753	LOC6524984		1.06101	3.51753		1.85676	4.4671		2.38727	5.95343		2.85146	6.19279
	Dyak\GE15959	FBgn0233515	LOC6524985		1.06101	3.51753		1.85676	4.4671		2.38727	5.95343		2.85146	6.19279
	Dyak\crl	FBgn0067991	LOC6524986		1.06101	3.51753		1.85676	4.4671		2.38727	5.95343		2.85146	6.19279
	Dyak\GE28480	FBgn0276635	LOC26535661		1.06101	3.51753		1.85676	4.4671		2.38727	5.95343		2.85146	6.19279
	Dyak\GE17279	FBgn0234754	LOC6524987		1.06101	4.13201		1.85676	4.4671		2.38727	5.95343		2.85146	6.19279
	Dyak\GE17281	FBgn0234756	LOC6524989		1.06101	4.13201		1.85676	4.4671		2.38727	5.95343		2.85146	6.19279
	Dyak\GE15958	FBgn0233514	LOC6524990		1.06101	4.13201		1.85676	4.4671		2.38727	5.95343		2.85146	6.19279
	Dyak\GE15957	FBgn0233513	LOC6524991		1.06101	4.13201		1.85676	4.77706		2.65252	5.77652		2.78515	6.38303
	Dyak\GE28519	FBgn0276674	LOC26535700		1.06101	4.13201		1.85676	4.77706		2.65252	5.77652		2.78515	6.38303
	Dyak\RpS19a	FBgn0068055	LOC6524992		1.06101	4.13201		1.85676	4.77706		2.65252	5.77652		2.78515	6.38303
	Dyak\GE15956	FBgn0233512	LOC6524993		1.06101	4.13201		1.85676	4.77706		2.65252	5.77652		2.78515	6.38303
	Dyak\GE17283	FBgn0234757	LOC6524994		1.06101	4.13201		1.85676	4.77706		2.65252	5.77652		2.78515	6.38303
	Dyak\GE17284	FBgn0234758	LOC6524995		1.06101	4.13201		1.85676	4.77706		2.65252	5.77652		2.78515	6.38303
	Dyak\GE17285	FBgn0234759	LOC6524996		1.06101	4.13201		1.85676	4.77706		2.65252	5.77652		2.78515	6.38303
	Dyak\GE15955	FBgn0233511	LOC6524997		1.06101	4.65082		1.85676	4.77706		2.65252	5.77652		2.78515	6.38303
	Dyak\GE17287	FBgn0234761	LOC6524998		1.06101	4.65082		1.85676	4.77706		2.65252	5.77652		2.78515	6.38303
	Dyak\GE15954	FBgn0233510	LOC6524999		1.06101	4.65082		1.85676	4.77706		2.65252	5.77652		2.78515	6.38303
	Dyak\GE15952	FBgn0233508	LOC6525000		1.06101	4.65082		1.85676	4.77706		2.65252	5.77652		2.78515	6.38303
	Dyak\GE15951	FBgn0233507	LOC6525001		1.06101	4.65082		1.85676	5.04378		2.65252	5.7672		2.71883	6.58031
	Dyak\GE17288	FBgn0234762	LOC6525002		1.06101	4.65082		1.85676	5.04378		2.65252	5.7672		2.71883	6.58031
	Dyak\GE15950	FBgn0233506	LOC6525003		1.06101	4.65082		1.85676	5.04378		2.65252	5.7672		2.71883	6.58031
	Dyak\GE17289	FBgn0234763	LOC6525004		1.06101	4.65082		1.85676	5.04378		2.65252	5.7672		2.71883	6.58031
	Dyak\GE15948	FBgn0233504	LOC6525007		1.06101	4.65082		1.85676	5.04378		2.65252	5.7672		2.71883	6.58031
	Dyak\GE17290	FBgn0234764	LOC6525008		1.06101	4.65082		1.85676	5.04378		2.65252	5.7672		2.71883	6.58031
	Dyak\GE15947	FBgn0233503	LOC6525009		1.06101	4.65082		1.85676	5.04378		2.65252	5.7672		2.71883	6.58031
	Dyak\GE15946	FBgn0233502	LOC6525010		1.06101	4.65082		1.85676	5.04378		2.65252	5.7672		2.71883	6.58031
	Dyak\GE17291	FBgn0234765	LOC6525011		1.06101	4.65082		1.85676	5.04378		2.65252	5.7672		2.71883	6.58031
	Dyak\GE15945	FBgn0233501	LOC6525012		1.06101	4.65082		1.85676	5.04378		2.65252	5.7672		2.71883	6.58031
	Dyak\RpII215	FBgn0084295	LOC6525013		1.06101	4.65082		1.85676	5.04378		2.65252	5.7672		2.71883	6.58031
	Dyak\PGRP-SA	FBgn0067442	LOC6525014		2.12202	5.60967		1.85676	5.04378		2.65252	5.7672		2.71883	6.58031
	Dyak\GE17293	FBgn0234766	LOC6525015		2.12202	5.60967		1.85676	5.04378		2.65252	5.7672		2.71883	6.58031
	Dyak\GE15943	FBgn0233500	LOC6525016		2.12202	5.60967		2.38727	5.60207		2.78515	5.75267		2.71883	6.75942
	Dyak\GE27449	FBgn0275604	LOC26534630		3.18302	6.30912		2.38727	5.60207		2.78515	5.75267		2.71883	6.75942
	Dyak\GE15941	FBgn0233498	LOC6525018		3.18302	6.30912		2.38727	5.60207		2.78515	5.75267		2.71883	6.75942
	Dyak\GE15940	FBgn0233497	LOC6525019		3.18302	6.30912		2.38727	5.60207		2.78515	5.75267		2.71883	6.75942
	Dyak\GE15939	FBgn0233496	LOC6525020		3.18302	6.30912		2.38727	5.60207		2.78515	5.75267		2.71883	6.75942
	Dyak\GE15938	FBgn0233495	LOC6525021		3.18302	6.30912		2.91777	6.08806		3.18302	5.88343		2.65252	6.88994
	Dyak\GE15937	FBgn0233494	LOC6525022		3.18302	6.30912		2.91777	6.08806		3.18302	5.88343		2.65252	6.88994
	Dyak\GE17295	FBgn0234768	LOC6525024		2.65252	6.04351		2.91777	6.08806		3.18302	5.88343		2.65252	6.88994
	Dyak\GE15936	FBgn0233493	LOC6525023		2.65252	6.04351		2.91777	6.08806		3.18302	5.88343		2.65252	6.88994
	Dyak\GE15935	FBgn0233492	LOC6525026		2.65252	6.04351		3.18302	6.40664		3.18302	6.12962		2.58621	6.99993
	Dyak\GE17298	FBgn0234771	LOC6525028		2.65252	6.04351		3.18302	6.40664		3.18302	6.12962		2.58621	6.99993
	Dyak\GE17299	FBgn0234772	LOC6525029		2.65252	6.04351		3.18302	6.40664		3.18302	6.12962		2.58621	6.99993
	Dyak\GE17300	FBgn0234773	LOC6525030		2.65252	6.04351		3.18302	6.40664		3.18302	6.12962		2.58621	6.99993
	Dyak\GE15933	FBgn0233490	LOC6525031		2.65252	6.04351		3.18302	6.40664		3.18302	6.12962		2.58621	6.99993
	Dyak\GE15932	FBgn0233489	LOC6525032		2.65252	6.8673		3.18302	6.40664		3.18302	6.12962		2.58621	6.99993
	Dyak\GE15929	FBgn0233486	LOC6525034		2.65252	6.8673		3.44828	6.56542		3.18302	6.38358		2.71883	7.03077
	Dyak\GE17301	FBgn0234774	LOC6525035		2.65252	6.8673		3.44828	6.56542		3.18302	6.38358		2.71883	7.03077
	Dyak\GE15928	FBgn0233485	LOC6525036		2.65252	6.8673		3.44828	6.56542		3.18302	6.38358		2.71883	7.03077
	Dyak\GE15927	FBgn0233484	LOC6525037		2.65252	6.8673		3.44828	6.56542		3.18302	6.38358		2.71883	7.03077
	Dyak\GE15926	FBgn0233483	LOC6525038		4.24403	7.04795		3.44828	6.56542		3.18302	6.38358		2.71883	7.03077
	Dyak\GE15925	FBgn0068477	LOC6525039		4.24403	7.04795		3.44828	6.56542		3.18302	6.38358		2.71883	7.03077
	Dyak\GE15924	FBgn0084145	LOC6525040		4.24403	7.04795		3.44828	6.56542		3.18302	6.38358		2.71883	7.03077
	Dyak\GE15923	FBgn0233482	LOC6525041		4.24403	7.04795		3.44828	6.56542		3.18302	6.38358		2.71883	7.03077
	Dyak\GE17302	FBgn0234775	LOC6525042		4.24403	7.04795		3.44828	6.56542		3.18302	6.38358		2.71883	7.03077
	Dyak\GE15922	FBgn0233481	LOC6525043		4.24403	7.04795		3.44828	6.56542		3.18302	6.38358		2.71883	7.03077
	Dyak\GE17303	FBgn0234776	LOC6525044		4.24403	7.04795		3.44828	6.56542		3.18302	6.38358		2.71883	7.03077
	Dyak\GE15921	FBgn0233480	LOC6525045		4.24403	7.04795		3.44828	6.56542		3.18302	6.38358		2.71883	7.03077
	Dyak\GE17304	FBgn0234777	LOC6525046		4.24403	7.04795		3.71353	6.86356		3.0504	6.62171		2.85146	7.01537
	Dyak\GE17305	FBgn0234778	LOC6525047		4.24403	7.04795		3.71353	6.86356		3.0504	6.62171		2.85146	7.01537
	Dyak\GE17306	FBgn0234779	LOC6525048		4.24403	7.04795		3.71353	6.86356		3.0504	6.62171		2.85146	7.01537
	Dyak\GE17307	FBgn0234780	LOC6525049		4.24403	7.04795		3.71353	6.86356		3.0504	6.62171		2.85146	7.01537
	Dyak\GE17310	FBgn0234783	LOC6525054		4.24403	6.56232		4.24403	7.01156		3.0504	7.0072		2.91777	6.8871
	Dyak\GE15917	FBgn0068410	LOC6525052		4.24403	6.56232		4.24403	7.01156		3.0504	7.0072		2.91777	6.8871
	Dyak\GE15916	FBgn0233476	LOC6525055		3.18302	6.56232		5.03979	7.1831		3.44828	7.30733		2.91777	6.76748
	Dyak\GE17312	FBgn0234785	LOC6525057		4.77454	8.09796		5.03979	7.1831		3.44828	7.30733		2.91777	6.76748
	Dyak\GE17313	FBgn0234786	LOC6525058		4.77454	8.09796		5.03979	7.1831		3.44828	7.30733		2.91777	6.76748
	Dyak\GE15915	FBgn0233475	LOC6525059		4.77454	8.09796		5.03979	7.1831		3.44828	7.30733		2.91777	6.76748
	Dyak\GE17314	FBgn0234787	LOC6525060		4.77454	8.09796		5.03979	7.1831		3.44828	7.30733		2.91777	6.76748
	Dyak\GE17315	FBgn0234788	LOC6525061		4.77454	8.09796		4.50928	7.50056		3.71353	7.52809		2.85146	6.63795
	Dyak\GE15914	FBgn0233474	LOC6525062		4.77454	8.09796		4.50928	7.50056		3.71353	7.52809		2.85146	6.63795
	Dyak\ran	FBgn0067934	LOC6525063		4.77454	8.09796		4.50928	7.50056		3.71353	7.52809		2.85146	6.63795
	Dyak\GE15913	FBgn0233473	LOC6525064		4.77454	8.09796		4.50928	7.50056		3.71353	7.52809		2.85146	6.63795
	Dyak\GE15912	FBgn0233472	LOC6525065		4.77454	8.09796		4.50928	7.50056		3.71353	7.52809		2.85146	6.63795
	Dyak\GE17317	FBgn0234789	LOC6525066		4.77454	8.09796		4.50928	7.50056		3.71353	7.52809		2.85146	6.63795
	Dyak\GE17318	FBgn0234790	LOC6525067		4.77454	8.09796		4.50928	7.50056		3.71353	7.52809		2.85146	6.63795
	Dyak\GE15911	FBgn0233471	LOC6525068		4.77454	8.09796		4.50928	7.50056		3.71353	7.52809		2.85146	6.63795
	Dyak\GE17320	FBgn0234792	LOC6525069		4.77454	8.09796		4.50928	7.50056		3.71353	7.52809		2.85146	6.63795
	Dyak\Gtp-bp	FBgn0068149	LOC6525070		4.24403	6.93149		4.50928	7.50056		3.71353	7.52809		2.85146	6.63795
	Dyak\GE15910	FBgn0233470	LOC6525071		4.24403	6.93149		4.50928	7.50056		3.71353	7.52809		2.85146	6.63795
	Dyak\GE17322	FBgn0234793	LOC6525072		4.24403	6.93149		4.50928	7.50056		3.71353	7.52809		2.85146	6.63795
	Dyak\GE15908	FBgn0233468	LOC6525073		4.24403	6.93149		4.50928	7.50056		3.71353	7.52809		2.85146	6.63795
	Dyak\GE15906	FBgn0233466	LOC6525075		4.24403	6.93149		4.50928	7.82563		3.71353	7.74923		2.91777	6.5305
	Dyak\GE15905	FBgn0233465	LOC6525076		4.24403	6.93149		4.50928	7.82563		3.71353	7.74923		2.91777	6.5305
	Dyak\GE15904	FBgn0233464	LOC6525077		4.24403	6.93149		4.50928	7.82563		3.71353	7.74923		2.91777	6.5305
	Dyak\GE15903	FBgn0233463	LOC6525078		4.24403	6.93149		4.50928	7.82563		3.71353	7.74923		2.91777	6.5305
	Dyak\GE17323	FBgn0234794	LOC6525079		4.24403	6.93149		4.50928	7.82563		3.71353	7.74923		2.91777	6.5305
	Dyak\GE15902	FBgn0233462	LOC6525080		5.30504	7.89654		4.50928	7.82563		3.71353	7.74923		2.91777	6.5305
	Dyak\GE17324	FBgn0234795	LOC6525081		5.30504	7.89654		4.50928	7.82563		3.71353	7.74923		2.91777	6.5305
	Dyak\GE17325	FBgn0234796	LOC6525082		5.30504	7.89654		4.50928	7.82563		3.71353	7.74923		2.91777	6.5305
	Dyak\GE17326	FBgn0234797	LOC6525083		5.30504	7.89654		4.50928	7.82563		3.71353	7.74923		2.91777	6.5305
	Dyak\GE15901	FBgn0233461	LOC6525084		5.30504	7.89654		4.24403	8.10746		3.84615	7.89553		2.85146	6.43545
	Dyak\GE17329	FBgn0234800	LOC6525087		5.30504	8.95276		4.24403	8.10746		3.84615	7.89553		2.85146	6.43545
	Dyak\GE17331	FBgn0234802	LOC6525088		5.30504	8.51271		3.71353	8.37203		3.84615	8.01472		2.78515	6.4072
	Dyak\GE15900	FBgn0233460	LOC6525089		5.30504	8.51271		3.97878	8.70581		3.84615	8.00589		2.71883	6.39084
	Dyak\GE15899	FBgn0233459	LOC6525090		4.24403	8.25331		3.97878	8.70581		3.84615	8.00589		2.71883	6.39084
	Dyak\v	FBgn0022818	LOC6525091		4.24403	8.25331		3.97878	8.70581		3.84615	8.00589		2.71883	6.39084
	Dyak\GE15896	FBgn0233457	LOC6525092		4.24403	8.25331		3.97878	8.70581		3.84615	8.00589		2.71883	6.39084
	Dyak\GE15894	FBgn0233455	LOC6525095		4.24403	8.25331		4.24403	8.75354		3.5809	7.95335		2.71883	6.39643
	Dyak\GE17333	FBgn0234804	LOC6525096		4.24403	8.25331		4.24403	8.75354		3.5809	7.95335		2.71883	6.39643
	Dyak\GE17334	FBgn0234805	LOC6525097		4.24403	8.25331		4.24403	8.75354		3.5809	7.95335		2.71883	6.39643
	Dyak\GE27896	FBgn0276051	LOC26535077		4.24403	8.25331		4.24403	8.75354		3.5809	7.95335		2.71883	6.39643
	Dyak\GE17335	FBgn0234806	LOC6525098		4.24403	8.25331		4.24403	8.75354		3.5809	7.95335		2.71883	6.39643
	Dyak\GE17336	FBgn0234807	LOC6525099		4.24403	9.68539		4.24403	8.75354		3.5809	7.95335		2.71883	6.39643
	Dyak\GE15893	FBgn0233454	LOC6525102		4.24403	9.68539		4.24403	8.75354		3.5809	7.95335		2.71883	6.39643
	Dyak\GE15892	FBgn0233453	LOC6525103		4.24403	9.68539		4.24403	8.75354		3.5809	7.95335		2.71883	6.39643
	Dyak\GE17339	FBgn0234810	LOC6525104		4.24403	9.68539		4.24403	8.75354		3.5809	7.95335		2.71883	6.39643
	Dyak\GE15891	FBgn0233452	LOC6525105		4.24403	9.68539		4.24403	8.75354		3.5809	7.95335		2.71883	6.39643
	Dyak\GE17340	FBgn0234811	LOC6525106		4.24403	9.68539		3.97878	8.78608		3.71353	7.85217		2.78515	6.45875
	Dyak\GE17342	FBgn0234813	LOC6525107		4.24403	9.68539		3.97878	8.78608		3.71353	7.85217		2.78515	6.45875
	Dyak\GE15890	FBgn0233451	LOC6525108		4.24403	9.68539		3.97878	8.78608		3.71353	7.85217		2.78515	6.45875
	Dyak\GE17343	FBgn0234814	LOC6525109		2.12202	8.93416		3.97878	8.78608		3.71353	7.85217		2.78515	6.45875
	Dyak\GE15889	FBgn0233450	LOC6525110		2.12202	8.93416		3.97878	8.78608		3.71353	7.85217		2.78515	6.45875
	Dyak\GE27681	FBgn0275836	LOC26534862		2.12202	8.93416		3.97878	8.78608		3.71353	7.85217		2.78515	6.45875
	Dyak\GE15888	FBgn0233449	LOC6525111		2.12202	8.93416		3.97878	8.78608		3.71353	7.85217		2.78515	6.45875
	Dyak\GE28213	FBgn0276368	LOC26535394		2.12202	8.93416		3.97878	8.80895		3.84615	7.74891		2.85146	6.54695
	Dyak\GE17344	FBgn0234815	LOC6525113		2.12202	8.93416		3.97878	8.80895		3.84615	7.74891		2.85146	6.54695
	Dyak\GE17345	FBgn0234816	LOC6525116		2.12202	8.18292		3.44828	8.75848		3.71353	7.43749		3.0504	6.64485
	Dyak\GE15885	FBgn0233446	LOC6525114		2.12202	8.18292		3.44828	8.75848		3.71353	7.43749		3.0504	6.64485
	Dyak\tRNA:GE26921	FBgn0258738	LOC6525117		3.18302	9.14798		3.44828	8.75848		3.71353	7.43749		3.0504	6.64485
	Dyak\GE17347	FBgn0234818	LOC6525119		3.18302	9.14798		2.65252	8.26526		3.44828	7.30339		3.11671	6.74689
	Dyak\GE15882	FBgn0233443	LOC6525120		3.18302	8.64995		2.65252	8.26526		3.44828	7.30339		3.11671	6.74689
	Dyak\GE27464	FBgn0275619	LOC26534645		3.18302	8.64995		2.65252	8.26526		3.44828	7.30339		3.11671	6.74689
	Dyak\GE15881	FBgn0233442	LOC6525121		3.18302	8.64995		2.65252	7.81077		3.31565	7.13893		3.24934	6.84708
	Dyak\GE17348	FBgn0234819	LOC6525123		3.18302	8.64995		2.65252	7.81077		3.31565	7.13893		3.24934	6.84708
	Dyak\GE17349	FBgn0234820	LOC6525124		3.18302	8.64995		2.65252	7.81077		3.31565	7.13893		3.24934	6.84708
	Dyak\GE15879	FBgn0233440	LOC6525125		3.71353	7.9505		2.65252	7.81077		3.31565	7.13893		3.24934	6.84708
	Dyak\GE17350	FBgn0234821	LOC6525127		3.71353	7.9505		2.91777	7.27085		3.18302	6.92468		3.38196	6.86611
	Dyak\GE28867	FBgn0277022	LOC26536048		3.71353	7.9505		2.91777	7.27085		3.18302	6.92468		3.38196	6.86611
	Dyak\GE15878	FBgn0233439	LOC6525128		3.71353	7.9505		2.91777	7.27085		3.18302	6.92468		3.38196	6.86611
	Dyak\GE17351	FBgn0234822	LOC6525129		4.24403	6.72605		2.91777	7.27085		3.18302	6.92468		3.38196	6.86611
	Dyak\GE17353	FBgn0234824	LOC6525130		3.18302	6.20724		3.44828	6.56456		3.0504	6.69421		3.64722	6.8657
	Dyak\GE15877	FBgn0233438	LOC6525131		3.18302	6.20724		3.71353	5.6421		2.78515	6.56257		3.64722	6.92179
	Dyak\GE15875	FBgn0233436	LOC6525132		3.18302	6.20724		3.71353	5.6421		2.78515	6.56257		3.64722	6.92179
	Dyak\GE15874	FBgn0233435	LOC6525133		3.18302	6.20724		3.71353	5.6421		2.78515	6.56257		3.64722	6.92179
	Dyak\GE28487	FBgn0276642	LOC26535668		3.18302	6.20724		3.71353	5.6421		2.78515	6.56257		3.64722	6.92179
	Dyak\GE15872	FBgn0233433	LOC6525135		3.18302	6.20724		3.71353	5.6421		2.78515	6.56257		3.64722	6.92179
	Dyak\GE17355	FBgn0068424	LOC6525137		3.18302	6.20724		3.71353	5.6421		2.78515	6.56257		3.64722	6.92179
	Dyak\GE17354	FBgn0234825	LOC6525136		3.18302	6.20724		3.71353	5.6421		2.78515	6.56257		3.64722	6.92179
	Dyak\GE15870	FBgn0233431	LOC6525139		2.12202	4.9434		3.71353	5.6421		2.78515	6.56257		3.64722	6.92179
	Dyak\GE15869	FBgn0233430	LOC6525140		2.12202	4.9434		3.71353	5.6421		2.78515	6.56257		3.64722	6.92179
	Dyak\GE17356	FBgn0234826	LOC6525141		2.12202	4.9434		3.71353	5.6421		2.78515	6.56257		3.64722	6.92179
	Dyak\GE15868	FBgn0233429	LOC6525142		2.12202	4.9434		2.91777	5.11466		2.25464	6.28319		3.5809	6.92063
	Dyak\GE17357	FBgn0234827	LOC6525143		2.12202	4.9434		2.91777	5.11466		2.25464	6.28319		3.5809	6.92063
	Dyak\GE17358	FBgn0234828	LOC6525144		2.12202	4.9434		2.91777	5.11466		2.25464	6.28319		3.5809	6.92063
	Dyak\GE15867	FBgn0233428	LOC6525145		2.12202	4.9434		2.91777	5.11466		2.25464	6.28319		3.5809	6.92063
	Dyak\GE17359	FBgn0234829	LOC6525146		2.12202	4.9434		2.91777	5.11466		2.25464	6.28319		3.5809	6.92063
	Dyak\GE17360	FBgn0234830	LOC6525147		2.12202	4.9434		2.91777	5.11466		2.25464	6.28319		3.5809	6.92063
	Dyak\GE17361	FBgn0234831	LOC6525148		2.12202	4.9434		2.91777	5.11466		2.25464	6.28319		3.5809	6.92063
	Dyak\GE15866	FBgn0233427	LOC6525149		2.12202	4.9434		2.91777	5.11466		2.25464	6.28319		3.5809	6.92063
	Dyak\GE17362	FBgn0234832	LOC6525150		3.18302	4.91022		2.91777	5.11466		2.25464	6.28319		3.5809	6.92063
	Dyak\GE17364	FBgn0234833	LOC6525151		3.18302	4.91022		2.91777	5.11466		2.25464	6.28319		3.5809	6.92063
	Dyak\Zw	FBgn0015691	LOC6525152		3.18302	4.91022		2.91777	5.11466		2.25464	6.28319		3.5809	6.92063
	Dyak\GE15863	FBgn0233425	LOC6525153		3.18302	4.91022		2.91777	5.11466		2.25464	6.28319		3.5809	6.92063
	Dyak\GE17365	FBgn0234834	LOC6525154		3.18302	4.91022		2.91777	5.11466		2.25464	6.28319		3.5809	6.92063
	Dyak\GE15862	FBgn0233424	LOC6525155		3.18302	4.91022		2.91777	5.11466		2.25464	6.28319		3.5809	6.92063
	Dyak\GE17366	FBgn0084564	LOC6525156		3.18302	4.91022		2.38727	4.8712		2.25464	6.05075		3.64722	6.88731
	Dyak\GE17367	FBgn0234835	LOC6525157		3.18302	4.91022		2.38727	4.8712		2.25464	6.05075		3.64722	6.88731
	Dyak\GE15861	FBgn0233423	LOC6525158		3.18302	4.91022		2.38727	4.8712		2.25464	6.05075		3.64722	6.88731
	Dyak\GE17368	FBgn0234836	LOC6525159		3.18302	4.91022		2.38727	4.8712		2.25464	6.05075		3.64722	6.88731
	Dyak\GE15860	FBgn0233422	LOC6525160		3.18302	4.91022		2.38727	4.8712		2.25464	6.05075		3.64722	6.88731
	Dyak\GE17369	FBgn0234837	LOC6525161		3.18302	4.91022		2.38727	4.8712		2.25464	6.05075		3.64722	6.88731
	Dyak\GE15859	FBgn0233421	LOC6525162		3.18302	3.11518		2.38727	4.8712		2.25464	6.05075		3.64722	6.88731
	Dyak\GE15858	FBgn0233420	LOC6525163		3.18302	3.11518		2.38727	4.8712		2.25464	6.05075		3.64722	6.88731
	Dyak\GE17370	FBgn0234838	LOC6525164		3.18302	3.11518		2.38727	4.8712		2.25464	6.05075		3.64722	6.88731
	Dyak\GE17371	FBgn0234839	LOC6525165		3.18302	3.11518		2.38727	4.8712		2.25464	6.05075		3.64722	6.88731
	Dyak\GE17372	FBgn0234840	LOC6525166		3.18302	3.11518		2.38727	4.8712		2.25464	6.05075		3.64722	6.88731
	Dyak\GE17373	FBgn0234841	LOC6525167		3.18302	3.11518		2.38727	4.8712		2.25464	6.05075		3.64722	6.88731
	Dyak\GE15857	FBgn0233419	LOC6525168		3.18302	3.11518		2.38727	4.8712		2.25464	6.05075		3.64722	6.88731
	Dyak\GE15856	FBgn0233418	LOC6525169		3.18302	3.11518		2.38727	4.8712		2.25464	6.05075		3.64722	6.88731
	Dyak\GE15855	FBgn0233417	LOC6525170		3.18302	3.11518		2.38727	4.8712		2.25464	6.05075		3.64722	6.88731
	Dyak\GE15853	FBgn0233415	LOC6525171		3.18302	3.11518		2.38727	4.8712		2.25464	6.05075		3.64722	6.88731
	Dyak\GE17375	FBgn0234843	LOC6525172		3.18302	3.11518		2.38727	4.75745		2.38727	5.95763		3.77984	6.92564
	Dyak\GE15852	FBgn0068425	LOC6525173		3.18302	3.11518		2.38727	4.75745		2.38727	5.95763		3.77984	6.92564
	Dyak\GE28748	FBgn0276903	LOC26535929		3.18302	3.11518		2.38727	4.75745		2.38727	5.95763		3.77984	6.92564
	Dyak\GE15851	FBgn0233414	LOC6525174		3.18302	3.11518		2.38727	4.75745		2.38727	5.95763		3.77984	6.92564
	Dyak\GE17376	FBgn0234844	LOC6525175		3.18302	3.11518		2.38727	4.75745		2.38727	5.95763		3.77984	6.92564
	Dyak\GE15850	FBgn0233413	LOC6525176		3.18302	3.11518		2.38727	4.75745		2.38727	5.95763		3.77984	6.92564
	Dyak\GE17377	FBgn0234845	LOC6525177		2.65252	4.78588		2.38727	4.75745		2.38727	5.95763		3.77984	6.92564
	Dyak\GE17379	FBgn0234847	LOC6525179		2.65252	4.78588		2.38727	4.75745		2.38727	5.95763		3.77984	6.92564
	Dyak\GE15849	FBgn0233412	LOC6525180		2.65252	4.78588		2.38727	4.75745		2.38727	5.95763		3.77984	6.92564
	Dyak\GE17380	FBgn0234848	LOC6525181		2.65252	4.78588		2.38727	4.75745		2.38727	5.95763		3.77984	6.92564
	Dyak\GE29175	FBgn0277330	LOC26536356		2.65252	4.78588		2.12202	4.73776		2.65252	5.86204		3.84615	6.94938
	Dyak\GE17381	FBgn0234849	LOC6525182		2.65252	4.78588		2.12202	4.73776		2.65252	5.86204		3.84615	6.94938
	Dyak\GE17382	FBgn0234850	LOC6525183		2.65252	5.2653		2.12202	4.73776		2.65252	5.86204		3.84615	6.94938
	Dyak\GE15848	FBgn0233411	LOC6525184		2.65252	5.2653		2.12202	4.73776		2.65252	5.86204		3.84615	6.94938
	Dyak\GE17383	FBgn0234851	LOC6525185		2.65252	5.2653		2.12202	4.73776		2.65252	5.86204		3.84615	6.94938
	Dyak\GE15847	FBgn0233410	LOC6525186		2.65252	5.2653		2.12202	4.9439		3.0504	5.76152		3.77984	6.88026
	Dyak\GE15846	FBgn0233409	LOC6525187		2.65252	5.2653		2.12202	4.9439		3.0504	5.76152		3.77984	6.88026
	Dyak\GE17384	FBgn0234852	LOC6525188		2.65252	5.2653		2.12202	4.9439		3.0504	5.76152		3.77984	6.88026
	Dyak\GE17386	FBgn0234854	LOC6525189		2.65252	5.2653		2.12202	4.9439		3.0504	5.76152		3.77984	6.88026
	Dyak\GE15845	FBgn0068470	LOC6525190		2.65252	5.2653		2.12202	4.9439		3.0504	5.76152		3.77984	6.88026
	Dyak\GE17387	FBgn0234855	LOC6525191		2.65252	5.2653		2.12202	4.9439		3.0504	5.76152		3.77984	6.88026
	Dyak\GE17388	FBgn0234856	LOC6525192		2.65252	5.2653		2.12202	4.9439		3.0504	5.76152		3.77984	6.88026
	Dyak\GE15844	FBgn0233408	LOC6525193		2.65252	5.52471		2.12202	4.9439		3.0504	5.76152		3.77984	6.88026
	Dyak\GE17389	FBgn0234857	LOC6525194		2.65252	5.52471		2.12202	4.9439		3.0504	5.76152		3.77984	6.88026
	Dyak\GE17390	FBgn0234858	LOC6525195		2.65252	5.52471		2.12202	4.9439		3.0504	5.76152		3.77984	6.88026
	Dyak\GE15842	FBgn0233406	LOC6525196		2.65252	5.52471		2.12202	4.9439		3.0504	5.76152		3.77984	6.88026
	Dyak\GE15841	FBgn0233405	LOC6525197		2.65252	5.52471		2.12202	4.9439		3.0504	5.76152		3.77984	6.88026
	Dyak\GE28798	FBgn0276953	LOC26535979		1.06101	6.14708		1.85676	5.36546		2.78515	5.84819		3.71353	6.92484
	Dyak\GE17393	FBgn0234861	LOC6525200		1.06101	6.14708		1.85676	5.60339		3.0504	5.85365		3.64722	6.86144
	Dyak\GE17394	FBgn0234862	LOC6525201		1.06101	5.21521		1.85676	5.60339		3.0504	5.85365		3.64722	6.86144
	Dyak\GE17395	FBgn0234863	LOC6525202		1.06101	5.21521		1.85676	5.60339		3.0504	5.85365		3.64722	6.86144
	Dyak\GE17397	FBgn0234865	LOC6525203		1.06101	5.21521		1.85676	5.95236		3.44828	5.93809		3.71353	6.82485
	Dyak\GE17398	FBgn0234866	LOC6525204		1.06101	5.21521		1.85676	5.95236		3.44828	5.93809		3.71353	6.82485
	Dyak\GE17399	FBgn0234867	LOC6525205		1.06101	5.21521		1.85676	5.95236		3.44828	5.93809		3.71353	6.82485
	Dyak\GE17400	FBgn0234868	LOC6525206		1.06101	5.21521		1.85676	5.95236		3.44828	5.93809		3.71353	6.82485
	Dyak\GE15839	FBgn0233403	LOC6525207		1.06101	5.21521		1.85676	5.95236		3.44828	5.93809		3.71353	6.82485
	Dyak\GE17401	FBgn0234869	LOC6525208		1.06101	5.21521		1.85676	5.95236		3.44828	5.93809		3.71353	6.82485
	Dyak\GE17402	FBgn0234870	LOC6525209		1.06101	5.21521		1.85676	5.95236		3.44828	5.93809		3.71353	6.82485
	Dyak\GE15838	FBgn0233402	LOC6525210		1.06101	5.21521		2.38727	6.32177		3.44828	6.13511		3.5809	6.80376
	Dyak\GE17403	FBgn0234871	LOC6525212		1.06101	5.21521		2.38727	6.32177		3.44828	6.13511		3.5809	6.80376
	Dyak\GE15836	FBgn0233400	LOC6525213		1.06101	5.21521		2.38727	6.32177		3.44828	6.13511		3.5809	6.80376
	Dyak\GE17404	FBgn0234872	LOC6525214		1.06101	5.21521		2.38727	6.32177		3.44828	6.13511		3.5809	6.80376
	Dyak\GE15835	FBgn0233399	LOC6525215		1.06101	6.69287		2.38727	6.32177		3.44828	6.13511		3.5809	6.80376
	Dyak\GE15834	FBgn0233398	LOC6525216		1.06101	6.69287		2.38727	6.32177		3.44828	6.13511		3.5809	6.80376
	Dyak\GE15833	FBgn0233397	LOC6525217		1.06101	6.69287		2.38727	6.32177		3.44828	6.13511		3.5809	6.80376
	Dyak\GE17405	FBgn0234873	LOC6525218		1.06101	6.69287		2.38727	6.32177		3.44828	6.13511		3.5809	6.80376
	Dyak\GE17406	FBgn0234874	LOC6525219		1.06101	6.69287		2.38727	6.32177		3.44828	6.13511		3.5809	6.80376
	Dyak\GE15831	FBgn0233395	LOC6525220		1.06101	6.69287		2.65252	6.59816		3.31565	6.36702		3.44828	6.69977
	Dyak\GE15830	FBgn0233394	LOC6525221		1.06101	6.69287		2.65252	6.59816		3.31565	6.36702		3.44828	6.69977
	Dyak\GE15829	FBgn0233393	LOC6525222		1.06101	6.69287		2.65252	6.59816		3.31565	6.36702		3.44828	6.69977
	Dyak\GE17408	FBgn0234876	LOC6525223		1.06101	6.69287		2.65252	6.59816		3.31565	6.36702		3.44828	6.69977
	Dyak\GE15827	FBgn0233391	LOC6525225		2.12202	7.61853		2.65252	6.59816		3.31565	6.36702		3.44828	6.69977
	Dyak\GE28158	FBgn0276313	LOC26535339		2.12202	7.61853		2.65252	6.59816		3.31565	6.36702		3.44828	6.69977
	Dyak\GE28105	FBgn0276260	LOC26535286		2.12202	7.61853		2.65252	6.59816		3.31565	6.36702		3.44828	6.69977
	Dyak\GE17409	FBgn0234877	LOC6525226		2.12202	7.61853		2.65252	6.59816		3.31565	6.36702		3.44828	6.69977
	Dyak\GE17410	FBgn0234878	LOC6525227		2.12202	7.61853		2.65252	6.59816		3.31565	6.36702		3.44828	6.69977
	Dyak\GE15826	FBgn0233390	LOC6525228		2.12202	7.61853		2.65252	6.59816		3.31565	6.36702		3.44828	6.69977
	Dyak\GE17411	FBgn0234879	LOC6525229		2.12202	7.61853		2.65252	6.59816		3.31565	6.36702		3.44828	6.69977
	Dyak\GE17412	FBgn0234880	LOC6525230		2.12202	7.61853		2.65252	6.59816		3.31565	6.36702		3.44828	6.69977
	Dyak\GE15824	FBgn0233388	LOC6525232		2.12202	7.61853		2.65252	6.59816		3.31565	6.36702		3.44828	6.69977
	Dyak\fh	FBgn0067973	LOC6525233		2.12202	7.61853		2.65252	6.59816		3.31565	6.36702		3.44828	6.69977
	Dyak\GE15823	FBgn0233387	LOC6525234		2.12202	7.61853		3.18302	7.10526		3.71353	6.43343		3.64722	6.64236
	Dyak\GE27860	FBgn0276015	LOC26535041		2.12202	7.61853		3.18302	7.10526		3.71353	6.43343		3.64722	6.64236
	Dyak\GE17415	FBgn0234882	LOC6525236		2.12202	7.61853		3.18302	7.10526		3.71353	6.43343		3.64722	6.64236
	Dyak\GE15822	FBgn0233386	LOC6525237		2.65252	7.04174		3.18302	7.10526		3.71353	6.43343		3.64722	6.64236
	Dyak\GE15820	FBgn0233384	LOC6525238		2.65252	7.04174		3.18302	7.10526		3.71353	6.43343		3.64722	6.64236
	Dyak\GE15819	FBgn0233383	LOC6525239		2.65252	7.04174		3.18302	7.10526		3.71353	6.43343		3.64722	6.64236
	Dyak\GE17416	FBgn0234883	LOC6525240		2.65252	7.04174		3.18302	7.10526		3.71353	6.43343		3.64722	6.64236
	Dyak\GE17417	FBgn0234884	LOC6525241		2.65252	7.04174		3.18302	7.10526		3.71353	6.43343		3.64722	6.64236
	Dyak\GE15818	FBgn0068259	LOC6525242		2.65252	7.04174		3.71353	7.28515		3.84615	6.60073		3.64722	6.59249
	Dyak\mir-13b-2	FBgn0258419	LOC6525243		2.65252	7.04174		3.71353	7.28515		3.84615	6.60073		3.64722	6.59249
	Dyak\GE15817	FBgn0233382	LOC6525244		2.65252	7.04174		3.71353	7.28515		3.84615	6.60073		3.64722	6.59249
	Dyak\GE15816	FBgn0233381	LOC6525245		2.65252	7.04174		3.71353	7.28515		3.84615	6.60073		3.64722	6.59249
	Dyak\HP1B	FBgn0233380	LOC6525246		2.65252	7.04174		3.71353	7.28515		3.84615	6.60073		3.64722	6.59249
	Dyak\GE17419	FBgn0234886	LOC6525247		2.65252	7.04174		3.71353	7.28515		3.84615	6.60073		3.64722	6.59249
	Dyak\GE17420	FBgn0234887	LOC6525248		2.65252	7.04174		3.71353	7.28515		3.84615	6.60073		3.64722	6.59249
	Dyak\GE27687	FBgn0275842	LOC26534868		2.65252	7.04174		3.71353	7.28515		3.84615	6.60073		3.64722	6.59249
	Dyak\GE17421	FBgn0234888	LOC6525249		2.65252	7.04174		3.71353	7.28515		3.84615	6.60073		3.64722	6.59249
	Dyak\GE17422	FBgn0234889	LOC6525250		3.71353	7.80538		3.71353	7.28515		3.84615	6.60073		3.64722	6.59249
	Dyak\GE15814	FBgn0233379	LOC6525251		3.71353	7.80538		3.71353	7.28515		3.84615	6.60073		3.64722	6.59249
	Dyak\GE17423	FBgn0234890	LOC6525256		4.77454	8.25782		4.77454	7.21876		3.84615	6.719		3.71353	6.50343
	Dyak\GE15812	FBgn0233377	LOC6525254		4.77454	8.25782		4.77454	7.29277		3.84615	6.76803		3.77984	6.4075
	Dyak\mir-31b	FBgn0258420	LOC6525255		4.77454	8.25782		4.77454	7.21876		3.84615	6.719		3.71353	6.50343
	Dyak\GE17424	FBgn0234891	LOC6525257		4.77454	8.25782		4.77454	7.29277		3.84615	6.76803		3.77984	6.4075
	Dyak\GE15811	FBgn0233376	LOC6525259		5.83554	6.29454		4.77454	7.25677		3.97878	6.89594		3.64722	6.32432
	Dyak\GE17426	FBgn0234893	LOC6525260		5.83554	6.29454		4.77454	7.25677		3.97878	6.89594		3.64722	6.32432
	Dyak\GE15808	FBgn0233373	LOC6525263		5.83554	6.29454		4.77454	7.25677		3.97878	6.89594		3.64722	6.32432
	Dyak\GE17427	FBgn0234894	LOC6525264		6.36605	6.29454		4.77454	7.25677		3.97878	6.89594		3.64722	6.32432
	Dyak\GE15807	FBgn0233372	LOC6525265		6.36605	6.29454		4.77454	7.25677		3.97878	6.89594		3.64722	6.32432
	Dyak\GE17428	FBgn0234895	LOC6525266		6.36605	6.29454		4.77454	7.25677		3.97878	6.89594		3.64722	6.32432
	Dyak\GE17431	FBgn0234898	LOC6525267		6.36605	6.29454		4.77454	7.25677		3.97878	6.89594		3.64722	6.32432
	Dyak\GE15806	FBgn0233371	LOC6525268		6.36605	6.29454		5.57029	6.93059		4.11141	7.08494		3.5809	6.23485
	Dyak\GE28413	FBgn0276568	LOC26535594		5.83554	6.82575		5.83554	6.87797		4.11141	7.17589		3.77984	6.15869
	Dyak\GE17432	FBgn0234899	LOC6525270		5.83554	6.82575		5.83554	7.06507		4.37666	7.2073		3.84615	6.12284
	Dyak\GE28594	FBgn0276749	LOC26535775		5.83554	7.94212		5.30504	6.95093		4.37666	7.19953		3.77984	6.13794
	Dyak\GE15802	FBgn0233367	LOC6525272		5.83554	7.94212		5.30504	6.95093		4.37666	7.19953		3.77984	6.13794
	Dyak\GE17433	FBgn0234900	LOC6525273		5.83554	7.94212		5.30504	6.95093		4.37666	7.19953		3.77984	6.13794
	Dyak\GE15801	FBgn0233366	LOC6525274		5.83554	7.94212		5.30504	6.95093		4.37666	7.19953		3.77984	6.13794
	Dyak\GE17434	FBgn0234901	LOC6525275		5.83554	7.94212		5.30504	6.95093		4.37666	7.19953		3.77984	6.13794
	Dyak\GE15800	FBgn0233365	LOC6525276		5.83554	7.94212		5.30504	6.97276		4.64191	7.13077		3.84615	6.18094
	Dyak\GE17435	FBgn0234902	LOC6525277		5.30504	7.41712		5.30504	6.97276		4.64191	7.13077		3.84615	6.18094
	Dyak\GE15798	FBgn0233363	LOC6525278		5.30504	7.41712		5.30504	6.97276		4.64191	7.13077		3.84615	6.18094
	Dyak\GE17436	FBgn0234903	LOC6525279		5.30504	7.41712		5.30504	6.97276		4.64191	7.13077		3.84615	6.18094
	Dyak\GE15797	FBgn0233362	LOC6525280		5.30504	7.41712		5.30504	6.97276		4.64191	7.13077		3.84615	6.18094
	Dyak\GE15796	FBgn0233361	LOC6525281		5.30504	7.41712		5.30504	6.97276		4.64191	7.13077		3.84615	6.18094
	Dyak\GE17437	FBgn0234904	LOC6525282		4.24403	5.60967		5.03979	7.20834		5.03979	7.07214		3.91247	6.20797
	Dyak\GE28175	FBgn0276330	LOC26535356		4.24403	5.60967		5.03979	7.20834		5.03979	7.07214		3.91247	6.20797
	Dyak\GE17439	FBgn0234906	LOC6525284		4.24403	5.60967		4.50928	7.34536		4.90716	6.95527		4.11141	6.23516
	Dyak\GE15795	FBgn0233360	LOC6525285		5.30504	8.19364		4.50928	7.34536		4.90716	6.95527		4.11141	6.23516
	Dyak\GE17441	FBgn0234908	LOC6525286		5.30504	8.19364		4.50928	7.34536		4.90716	6.95527		4.11141	6.23516
	Dyak\GE15794	FBgn0233359	LOC6525287		5.30504	8.19364		4.50928	7.34536		4.90716	6.95527		4.11141	6.23516
	Dyak\GE15793	FBgn0233358	LOC6525288		5.30504	8.19364		4.50928	7.34536		4.90716	6.95527		4.11141	6.23516
	Dyak\HP1D2	FBgn0234909	LOC6525289		5.30504	8.19364		3.97878	7.22091		4.77454	6.93321		4.37666	6.31563
	Dyak\GE17443	FBgn0234910	LOC6525290		5.30504	8.19364		3.97878	7.22091		4.77454	6.93321		4.37666	6.31563
	Dyak\GE17444	FBgn0234911	LOC6525291		5.30504	8.19364		3.97878	7.22091		4.77454	6.93321		4.37666	6.31563
	Dyak\GE15792	FBgn0233357	LOC6525292		5.30504	8.19364		3.97878	7.22091		4.77454	6.93321		4.37666	6.31563
	Dyak\GE17445	FBgn0234912	LOC6525293		5.30504	8.19364		3.97878	7.22091		4.77454	6.93321		4.37666	6.31563
	Dyak\GE17446	FBgn0234913	LOC6525294		5.30504	8.19364		3.97878	7.22091		4.77454	6.93321		4.37666	6.31563
	Dyak\GE15791	FBgn0233356	LOC6525296		4.77454	8.23922		3.97878	7.22091		4.77454	6.93321		4.37666	6.31563
	Dyak\GE17447	FBgn0234914	LOC6525297		4.77454	8.23922		3.97878	7.22091		4.77454	6.93321		4.37666	6.31563
	Dyak\GE15789	FBgn0233354	LOC6525298		4.77454	8.23922		3.97878	7.23375		4.50928	6.86459		4.44297	6.41754
	Dyak\GE28186	FBgn0276341	LOC26535367		4.77454	8.23922		3.97878	7.23375		4.50928	6.86459		4.44297	6.41754
	Dyak\GE17448	FBgn0234915	LOC6525299		3.71353	6.6704		3.97878	7.23375		4.50928	6.86459		4.44297	6.41754
	Dyak\GE15787	FBgn0233352	LOC6525300		3.71353	6.6704		3.97878	7.23375		4.50928	6.86459		4.44297	6.41754
	Dyak\GE15786	FBgn0233351	LOC6525301		3.71353	6.6704		3.97878	7.23375		4.50928	6.86459		4.44297	6.41754
	Dyak\GE15785	FBgn0233350	LOC6525302		3.71353	6.6704		3.97878	7.23375		4.50928	6.86459		4.44297	6.41754
	Dyak\GE15784	FBgn0233349	LOC6525303		3.71353	6.6704		4.50928	7.28908		4.50928	6.67042		4.70822	6.4975
	Dyak\GE15783	FBgn0233348	LOC6525304		3.71353	6.6704		4.50928	7.28908		4.50928	6.67042		4.70822	6.4975
	Dyak\GE17449	FBgn0234916	LOC6525305		3.71353	6.6704		4.50928	7.28908		4.50928	6.67042		4.70822	6.4975
	Dyak\GE17450	FBgn0234917	LOC6525306		3.71353	6.6704		4.50928	7.28908		4.50928	6.67042		4.70822	6.4975
	Dyak\GE15782	FBgn0233347	LOC6525307		3.71353	6.6704		4.50928	7.28908		4.50928	6.67042		4.70822	6.4975
	Dyak\GE17452	FBgn0068407	LOC6525308		3.71353	6.6704		4.50928	7.28908		4.50928	6.67042		4.70822	6.4975
	Dyak\GE17453	FBgn0234919	LOC6525309		3.71353	6.6704		4.50928	7.28908		4.50928	6.67042		4.70822	6.4975
	Dyak\GE17455	FBgn0234921	LOC6525310		3.18302	7.19541		4.50928	7.28908		4.50928	6.67042		4.70822	6.4975
	Dyak\GE17456	FBgn0234922	LOC6525311		3.18302	7.19541		4.50928	7.28908		4.50928	6.67042		4.70822	6.4975
	Dyak\GE15781	FBgn0233346	LOC6525312		3.18302	7.19541		4.50928	7.28908		4.50928	6.67042		4.70822	6.4975
	Dyak\GE17457	FBgn0234923	LOC6525313		3.18302	7.19541		4.50928	7.28908		4.50928	6.67042		4.70822	6.4975
	Dyak\GE15780	FBgn0233345	LOC6525314		3.18302	7.19541		4.50928	7.06802		4.37666	6.46288		5.1061	6.61913
	Dyak\GE17458	FBgn0234924	LOC6525315		3.18302	7.19541		4.50928	7.06802		4.37666	6.46288		5.1061	6.61913
	Dyak\GE17459	FBgn0234925	LOC6525316		3.18302	7.19541		4.50928	7.06802		4.37666	6.46288		5.1061	6.61913
	Dyak\GE15779	FBgn0233344	LOC6525317		3.18302	7.49419		4.50928	7.06802		4.37666	6.46288		5.1061	6.61913
	Dyak\GE17460	FBgn0234926	LOC6525318		3.18302	7.49419		4.50928	7.06802		4.37666	6.46288		5.1061	6.61913
	Dyak\GE15778	FBgn0233343	LOC6525319		3.18302	7.49419		4.50928	7.06802		4.37666	6.46288		5.1061	6.61913
	Dyak\GE17461	FBgn0234927	LOC6525320		3.18302	5.94163		3.71353	6.63801		4.24403	6.04587		5.30504	6.84033
	Dyak\GE28466	FBgn0276621	LOC26535647		3.18302	5.94163		3.71353	6.63801		4.24403	6.04587		5.30504	6.84033
	Dyak\GE15775	FBgn0233340	LOC6525322		4.77454	6.8673		3.71353	6.30488		4.11141	5.92317		5.30504	6.87451
	Dyak\GE17463	FBgn0234929	LOC6525323		4.77454	6.8673		3.71353	6.30488		4.11141	5.92317		5.30504	6.87451
	Dyak\GE15774	FBgn0233339	LOC6525324		4.77454	6.8673		3.71353	6.30488		4.11141	5.92317		5.30504	6.87451
	Dyak\GE17464	FBgn0234930	LOC6525325		4.77454	6.8673		3.71353	6.30488		4.11141	5.92317		5.30504	6.87451
	Dyak\ND75	FBgn0084316	LOC6525327		4.77454	6.38788		3.71353	6.30488		4.11141	5.92317		5.30504	6.87451
	Dyak\GE15773	FBgn0233338	LOC6525328		4.77454	6.38788		3.71353	6.30488		4.11141	5.92317		5.30504	6.87451
	Dyak\GE17468	FBgn0234933	LOC6525330		4.77454	6.38788		3.71353	6.30488		4.11141	5.92317		5.30504	6.87451
	Dyak\GE15772	FBgn0233337	LOC6525331		4.77454	6.38788		3.71353	6.30488		4.11141	5.92317		5.30504	6.87451
	Dyak\GE15771	FBgn0233336	LOC6525332		4.77454	6.38788		3.71353	5.88181		4.37666	5.86401		5.30504	6.90979
	Dyak\GE17470	FBgn0234935	LOC6525335		4.77454	5.94163		3.71353	5.47573		4.11141	5.71184		5.30504	6.92622
	Dyak\GE17471	FBgn0234936	LOC6525336		4.77454	5.94163		3.71353	5.47573		4.11141	5.71184		5.30504	6.92622
	Dyak\GE17472	FBgn0234937	LOC6525337		4.77454	5.94163		3.71353	5.47573		4.11141	5.71184		5.30504	6.92622
	Dyak\GE17474	FBgn0234939	LOC6525338		4.77454	5.94163		3.71353	5.47573		4.11141	5.71184		5.30504	6.92622
	Dyak\GE15769	FBgn0233334	LOC6525339		4.77454	5.94163		3.71353	5.47573		4.11141	5.71184		5.30504	6.92622
	Dyak\GE15768	FBgn0233333	LOC6525340		4.77454	5.94163		3.71353	5.47573		4.11141	5.71184		5.30504	6.92622
	Dyak\GE17475	FBgn0234940	LOC6525341		4.77454	5.94163		3.71353	5.47573		4.11141	5.71184		5.30504	6.92622
	Dyak\GE15767	FBgn0233332	LOC6525342		4.24403	5.1966		3.71353	5.47573		4.11141	5.71184		5.30504	6.92622
	Dyak\GE17476	FBgn0234941	LOC6525343		4.24403	5.1966		3.71353	5.47573		4.11141	5.71184		5.30504	6.92622
	Dyak\GE15765	FBgn0233330	LOC6525344		4.24403	5.1966		3.71353	5.47573		4.11141	5.71184		5.30504	6.92622
	Dyak\GE15764	FBgn0233329	LOC6525345		4.24403	5.1966		3.71353	5.47573		4.11141	5.71184		5.30504	6.92622
	Dyak\GE15763	FBgn0233328	LOC6525346		4.24403	5.1966		3.71353	5.47573		4.11141	5.71184		5.30504	6.92622
	Dyak\GE17477	FBgn0234942	LOC6525347		4.24403	5.1966		3.71353	5.47573		4.11141	5.71184		5.30504	6.92622
	Dyak\GE17478	FBgn0234943	LOC6525348		4.24403	5.1966		3.71353	5.47573		4.11141	5.71184		5.30504	6.92622
	Dyak\GE17479	FBgn0234944	LOC6525349		4.24403	5.1966		3.71353	5.47573		4.11141	5.71184		5.30504	6.92622
	Dyak\GE15762	FBgn0233327	LOC6525350		4.24403	5.1966		3.71353	5.47573		4.11141	5.71184		5.30504	6.92622
	Dyak\GE15761	FBgn0233326	LOC6525351		4.24403	5.1966		3.71353	5.47573		4.11141	5.71184		5.30504	6.92622
	Dyak\GE15760	FBgn0233325	LOC6525352		4.24403	5.1966		3.71353	5.47573		4.11141	5.71184		5.30504	6.92622
	Dyak\GE17480	FBgn0234945	LOC6525353		4.24403	5.1966		4.50928	4.9088		4.37666	5.58716		5.23873	6.91676
	Dyak\GE17481	FBgn0234946	LOC6525354		4.24403	5.1966		4.50928	4.9088		4.37666	5.58716		5.23873	6.91676
	Dyak\GE15759	FBgn0233324	LOC6525355		4.24403	5.1966		4.50928	4.9088		4.37666	5.58716		5.23873	6.91676
	Dyak\GE17482	FBgn0234947	LOC6525356		4.24403	5.1966		4.50928	4.9088		4.37666	5.58716		5.23873	6.91676
	Dyak\GE17483	FBgn0234948	LOC6525357		4.24403	4.9558		4.50928	4.9088		4.37666	5.58716		5.23873	6.91676
	Dyak\GE17485	FBgn0085009	LOC6525358		4.24403	4.9558		4.50928	4.9088		4.37666	5.58716		5.23873	6.91676
	Dyak\GE17486	FBgn0234950	LOC6525359		4.24403	4.9558		4.50928	4.9088		4.37666	5.58716		5.23873	6.91676
	Dyak\GE27628	FBgn0275783	LOC26534809		4.24403	4.9558		4.50928	4.9088		4.37666	5.58716		5.23873	6.91676
	Dyak\GE17487	FBgn0068351	LOC6525360		4.24403	4.9558		4.50928	4.45292		4.90716	5.69661		5.23873	6.95227
	Dyak\GE15758	FBgn0233323	LOC6525361		4.24403	4.9558		4.50928	4.45292		4.90716	5.69661		5.23873	6.95227
	Dyak\GE17488	FBgn0234951	LOC6525362		4.24403	4.9558		4.50928	4.45292		4.90716	5.69661		5.23873	6.95227
	Dyak\GE15757	FBgn0233322	LOC6525363		4.24403	4.9558		4.50928	4.45292		4.90716	5.69661		5.23873	6.95227
	Dyak\GE17489	FBgn0234952	LOC6525364		2.65252	3.50513		4.50928	4.45292		4.90716	5.69661		5.23873	6.95227
	Dyak\GE17490	FBgn0234953	LOC6525365		2.65252	3.50513		4.50928	4.45292		4.90716	5.69661		5.23873	6.95227
	Dyak\GE15754	FBgn0233319	LOC6525367		2.65252	3.50513		4.24403	4.37162		5.03979	5.77778		5.17241	7.01084
	Dyak\GE17491	FBgn0234954	LOC6525368		2.65252	3.50513		4.24403	4.37162		5.03979	5.77778		5.17241	7.01084
	Dyak\sn	FBgn0041638	LOC6525369		4.77454	3.46575		4.24403	4.28272		5.43767	5.87348		5.30504	7.04099
	Dyak\GE17492	FBgn0234955	LOC6525370		4.24403	3.65259		4.24403	4.28272		5.43767	5.87348		5.30504	7.04099
	Dyak\GE15752	FBgn0233318	LOC6525371		4.24403	3.65259		4.24403	4.28272		5.43767	5.87348		5.30504	7.04099
	Dyak\GE17493	FBgn0234956	LOC6525372		4.24403	3.65259		4.24403	4.28272		5.43767	5.87348		5.30504	7.04099
	Dyak\GE15751	FBgn0233317	LOC6525373		4.24403	3.65259		4.24403	4.28272		5.43767	5.87348		5.30504	7.04099
	Dyak\GE17494	FBgn0234957	LOC6525374		4.24403	3.65259		4.24403	4.28272		5.43767	5.87348		5.30504	7.04099
	Dyak\GE15749	FBgn0233315	LOC6525376		4.24403	3.65259		3.71353	4.41655		6.1008	6.10176		5.43767	7.08353
	Dyak\RpS14a	FBgn0068058	LOC6525377		4.24403	3.65259		3.71353	4.41655		6.1008	6.10176		5.43767	7.08353
	Dyak\GE17496	FBgn0234959	LOC6525378		4.24403	3.65259		3.71353	4.41655		6.1008	6.10176		5.43767	7.08353
	Dyak\GE17497	FBgn0234960	LOC6525379		4.24403	3.65259		3.71353	4.41655		6.1008	6.10176		5.43767	7.08353
	Dyak\GE15747	FBgn0233314	LOC6525380		4.24403	3.65259		3.71353	4.41655		6.1008	6.10176		5.43767	7.08353
	Dyak\GE17498	FBgn0234961	LOC6525381		4.24403	3.65259		3.71353	4.41655		6.1008	6.10176		5.43767	7.08353
	Dyak\GE15746	FBgn0233313	LOC6525382		4.77454	5.45383		3.71353	4.41655		6.1008	6.10176		5.43767	7.08353
	Dyak\GE15745	FBgn0233312	LOC6525383		4.77454	5.45383		3.71353	4.41655		6.1008	6.10176		5.43767	7.08353
	Dyak\GE17499	FBgn0234962	LOC6525384		4.77454	5.45383		3.71353	4.41655		6.1008	6.10176		5.43767	7.08353
	Dyak\GE15743	FBgn0233310	LOC6525385		4.77454	5.45383		3.71353	4.41655		6.1008	6.10176		5.43767	7.08353
	Dyak\RpS6	FBgn0068047	LOC6525386		4.77454	5.45383		3.71353	4.41655		6.1008	6.10176		5.43767	7.08353
	Dyak\snoRNA:GE27219	FBgn0259036	LOC6525387		4.77454	5.45383		3.71353	4.41655		6.1008	6.10176		5.43767	7.08353
	Dyak\GE15742	FBgn0233309	LOC6525388		4.77454	5.45383		3.71353	4.41655		6.1008	6.10176		5.43767	7.08353
	Dyak\GE17501	FBgn0068361	LOC6525389		4.77454	5.45383		3.71353	4.41655		6.1008	6.10176		5.43767	7.08353
	Dyak\GE17502	FBgn0234963	LOC6525390		4.77454	5.45383		3.71353	4.41655		6.1008	6.10176		5.43767	7.08353
	Dyak\GE17503	FBgn0234964	LOC6525391		4.77454	5.45383		4.77454	4.87311		6.36605	6.33458		5.50398	7.15917
	Dyak\GE15741	FBgn0233308	LOC6525392		4.77454	5.45383		4.77454	4.87311		6.36605	6.33458		5.50398	7.15917
	Dyak\GE17504	FBgn0234965	LOC6525393		4.77454	5.45383		4.77454	4.87311		6.36605	6.33458		5.50398	7.15917
	Dyak\GE28207	FBgn0276362	LOC26535388		4.77454	5.45383		4.77454	4.87311		6.36605	6.33458		5.50398	7.15917
	Dyak\GE17505	FBgn0234966	LOC6525394		4.77454	5.45383		4.77454	4.87311		6.36605	6.33458		5.50398	7.15917
	Dyak\GE15740	FBgn0233307	LOC6525395		4.77454	5.45383		4.77454	4.87311		6.36605	6.33458		5.50398	7.15917
	Dyak\dec-1	FBgn0013176	LOC6525396		4.77454	5.45383		4.77454	4.87311		6.36605	6.33458		5.50398	7.15917
	Dyak\GE17509	FBgn0234969	LOC6525398		4.77454	5.45383		4.77454	4.87311		6.36605	6.33458		5.50398	7.15917
	Dyak\GE28790	FBgn0276945	LOC26535971		3.71353	4.66322		4.77454	4.87311		6.36605	6.33458		5.50398	7.15917
	Dyak\GE15737	FBgn0233304	LOC6525400		3.71353	4.66322		4.77454	4.87311		6.36605	6.33458		5.50398	7.15917
	Dyak\GE17510	FBgn0234970	LOC6525401		3.71353	4.66322		6.1008	5.69907		6.23342	6.51525		5.43767	7.1511
	Dyak\GE15736	FBgn0233303	LOC6525402		3.71353	4.66322		6.1008	5.69907		6.23342	6.51525		5.43767	7.1511
	Dyak\GE15735	FBgn0233302	LOC6525404		5.30504	5.75882		6.36605	6.506		6.23342	6.69697		5.43767	7.10072
	Dyak\GE15734	FBgn0233301	LOC6525405		3.71353	6.24444		6.36605	6.506		6.23342	6.69697		5.43767	7.10072
	Dyak\GE15732	FBgn0233299	LOC6525406		3.71353	6.24444		6.36605	6.506		6.23342	6.69697		5.43767	7.10072
	Dyak\GE15731	FBgn0233298	LOC6525407		3.71353	6.24444		7.1618	7.10124		5.96817	6.89167		5.57029	7.09945
	Dyak\GE15730	FBgn0233297	LOC6525408		3.71353	6.24444		7.1618	7.10124		5.96817	6.89167		5.57029	7.09945
	Dyak\GE17512	FBgn0234972	LOC6525409		3.71353	6.24444		7.1618	7.10124		5.96817	6.89167		5.57029	7.09945
	Dyak\GE15729	FBgn0233296	LOC6525410		3.71353	6.24444		7.1618	7.10124		5.96817	6.89167		5.57029	7.09945
	Dyak\GE17513	FBgn0234973	LOC6525411		5.83554	8.42155		7.1618	7.10124		5.96817	6.89167		5.57029	7.09945
	Dyak\GE15728	FBgn0233295	LOC6525412		5.83554	8.42155		7.1618	7.10124		5.96817	6.89167		5.57029	7.09945
	Dyak\GE17514	FBgn0234974	LOC6525413		5.83554	8.42155		7.1618	7.10124		5.96817	6.89167		5.57029	7.09945
	Dyak\GE28318	FBgn0276473	LOC26535499		5.83554	8.42155		8.48806	7.92308		5.57029	7.10673		5.50398	7.02157
	Dyak\GE17515	FBgn0234975	LOC6525414		5.83554	8.42155		8.48806	7.92308		5.57029	7.10673		5.50398	7.02157
	Dyak\GE15727	FBgn0233294	LOC6525415		7.42706	8.49411		8.22281	8.72868		5.57029	7.38249		5.50398	6.928
	Dyak\GE17516	FBgn0234976	LOC6525416		10.0796	9.59422		8.22281	9.30564		5.83554	7.93609		5.57029	6.91543
	Dyak\GE15725	FBgn0233292	LOC6525418		10.0796	9.59422		8.22281	9.30564		5.83554	7.93609		5.57029	6.91543
	Dyak\GE15726	FBgn0233293	LOC6525417		10.0796	9.59422		8.22281	9.30564		5.83554	7.93609		5.57029	6.91543
	Dyak\GE17520	FBgn0234980	LOC6525421		12.7321	10.5925		7.69231	9.27525		6.1008	8.16697		5.63661	6.91509
	Dyak\GE28786	FBgn0276941	LOC26535967		12.7321	10.5925		7.69231	9.27525		6.1008	8.16697		5.63661	6.91509
	Dyak\GE15724	FBgn0233291	LOC6525422		12.7321	10.5925		7.69231	9.27525		6.1008	8.16697		5.63661	6.91509
	Dyak\GE28267	FBgn0276422	LOC26535448		10.6101	9.27852		7.42706	9.17048		6.49867	8.39786		5.70292	6.95678
	Dyak\GE29049	FBgn0277204	LOC26536230		10.6101	9.27852		7.42706	9.17048		6.49867	8.39786		5.70292	6.95678
	Dyak\GE28832	FBgn0276987	LOC26536013		9.01857	8.84919		6.36605	8.891		6.49867	8.57363		5.63661	6.96053
	Dyak\GE15723	FBgn0233290	LOC6525424		9.01857	8.84919		6.36605	8.891		6.49867	8.57363		5.63661	6.96053
	Dyak\GE27408	FBgn0275563	LOC26534589		9.01857	8.84919		6.36605	8.891		6.49867	8.57363		5.63661	6.96053
	Dyak\GE17522	FBgn0234982	LOC6525425		6.89655	8.31178		6.36605	8.891		6.49867	8.57363		5.63661	6.96053
	Dyak\GE17523	FBgn0234983	LOC6525426		6.89655	8.31178		6.36605	8.891		6.49867	8.57363		5.63661	6.96053
	Dyak\GE15721	FBgn0233288	LOC6525427		6.89655	8.31178		6.36605	8.891		6.49867	8.57363		5.63661	6.96053
	Dyak\GE15720	FBgn0233287	LOC6525428		6.89655	8.31178		6.36605	8.891		6.49867	8.57363		5.63661	6.96053
	Dyak\GE28444	FBgn0276599	LOC26535625		6.89655	8.31178		6.36605	8.891		6.49867	8.57363		5.63661	6.96053
	Dyak\GE28498	FBgn0276653	LOC26535679		6.89655	8.31178		6.36605	8.891		6.49867	8.57363		5.63661	6.96053
	Dyak\GE27837	FBgn0275992	LOC26535018		6.89655	8.31178		6.36605	8.891		6.49867	8.57363		5.63661	6.96053
	Dyak\GE15719	FBgn0233286	LOC6525429		6.89655	8.31178		5.30504	8.38775		6.6313	8.66158		5.63661	6.91897
	Dyak\GE17524	FBgn0234984	LOC6525430		6.89655	8.31178		5.30504	8.38775		6.6313	8.66158		5.63661	6.91897
	Dyak\GE28294	FBgn0276449	LOC26535475		4.77454	8.39674		5.30504	8.38775		6.6313	8.66158		5.63661	6.91897
	Dyak\GE15718	FBgn0233285	LOC6525431		4.77454	8.39674		5.30504	8.38775		6.6313	8.66158		5.63661	6.91897
	Dyak\GE15715	FBgn0233282	LOC6525434		4.77454	8.39674		5.30504	8.24182		6.76393	8.48545		5.63661	6.89032
	Dyak\GE17526	FBgn0234986	LOC6525435		1.06101	7.91732		5.30504	8.24182		6.76393	8.48545		5.63661	6.89032
	Dyak\GE15713	FBgn0233280	LOC6525437		1.06101	7.91732		5.30504	8.24182		6.76393	8.48545		5.63661	6.89032
	Dyak\GE17527	FBgn0234987	LOC6525438		1.06101	7.91732		5.30504	8.24182		6.76393	8.48545		5.63661	6.89032
	Dyak\GE15712	FBgn0233279	LOC6525439		1.06101	7.91732		5.30504	8.24182		6.76393	8.48545		5.63661	6.89032
	Dyak\GE15709	FBgn0233276	LOC6525440		1.06101	7.91732		5.03979	8.29162		6.76393	8.30233		5.63661	6.84852
	Dyak\GE17529	FBgn0234989	LOC6525441		1.06101	7.91732		5.03979	8.29162		6.76393	8.30233		5.63661	6.84852
	Dyak\Atg5	FBgn0083334	LOC6525442		1.06101	7.91732		5.03979	8.29162		6.76393	8.30233		5.63661	6.84852
	Dyak\GE15708	FBgn0233275	LOC6525443		1.06101	7.91732		5.03979	8.29162		6.76393	8.30233		5.63661	6.84852
	Dyak\GE17531	FBgn0234990	LOC6525444		1.06101	7.57295		5.03979	8.29162		6.76393	8.30233		5.63661	6.84852
	Dyak\GE15707	FBgn0233274	LOC6525445		1.06101	7.57295		5.03979	8.29162		6.76393	8.30233		5.63661	6.84852
	Dyak\GE17532	FBgn0234991	LOC6525446		1.06101	7.57295		5.03979	8.29162		6.76393	8.30233		5.63661	6.84852
	Dyak\GE15706	FBgn0233273	LOC6525449		1.06101	7.57295		4.50928	8.29922		6.89655	8.0751		5.70292	6.80713
	Dyak\GE15704	FBgn0233271	LOC6525451		1.59151	8.40295		4.77454	8.32829		6.6313	7.77989		5.83554	6.82529
	Dyak\GE17536	FBgn0234995	LOC6525452		1.59151	8.40295		4.77454	8.32829		6.6313	7.77989		5.83554	6.82529
	Dyak\GE17540	FBgn0234999	LOC6525455		6.89655	8.57118		5.30504	7.95578		6.1008	7.37629		5.83554	6.96913
	Dyak\GE15703	FBgn0233270	LOC6525456		6.89655	8.57118		5.83554	7.48263		5.83554	7.29082		6.03448	7.01058
	Dyak\GE17541	FBgn0235000	LOC6525457		6.89655	8.57118		5.83554	7.48263		5.83554	7.29082		6.03448	7.01058
	Dyak\GE17542	FBgn0235001	LOC6525458		6.89655	8.57118		5.83554	7.48263		5.83554	7.29082		6.03448	7.01058
	Dyak\GE17544	FBgn0235003	LOC6525459		6.89655	8.57118		5.83554	7.48263		5.83554	7.29082		6.03448	7.01058
	Dyak\GE15702	FBgn0233269	LOC6525461		7.95756	7.65172		5.83554	7.48263		5.83554	7.29082		6.03448	7.01058
	Dyak\GE17547	FBgn0235006	LOC6525466		7.95756	7.65172		6.36605	6.85624		5.30504	7.23649		6.1008	7.06788
	Dyak\nullo	FBgn0020062	LOC6525463		7.95756	7.65172		6.36605	6.85624		5.30504	7.23649		6.1008	7.06788
	Dyak\GE15698	FBgn0233266	LOC6525465		7.95756	7.65172		6.36605	6.85624		5.30504	7.23649		6.1008	7.06788
	Dyak\GE15697	FBgn0233265	LOC6525467		8.48806	5.60347		6.36605	6.85624		5.30504	7.23649		6.1008	7.06788
	Dyak\GE17548	FBgn0235007	LOC6525468		8.48806	5.60347		6.36605	6.85624		5.30504	7.23649		6.1008	7.06788
	Dyak\GE15695	FBgn0233263	LOC6525470		8.48806	5.60347		6.36605	6.85624		5.30504	7.23649		6.1008	7.06788
	Dyak\GE29135	FBgn0277290	LOC26536316		8.48806	5.60347		6.36605	6.85624		5.30504	7.23649		6.1008	7.06788
	Dyak\GE17549	FBgn0235008	LOC6525471		8.48806	5.60347		6.36605	6.85624		5.30504	7.23649		6.1008	7.06788
	Dyak\GE15694	FBgn0233262	LOC6525472		8.48806	5.60347		6.89655	6.27516		4.90716	7.14934		5.96817	7.07658
	Dyak\GE17551	FBgn0235010	LOC6525473		8.48806	5.60347		6.89655	6.27516		4.90716	7.14934		5.96817	7.07658
	Dyak\GE15693	FBgn0233261	LOC6525475		8.48806	5.60347		6.89655	6.27516		4.90716	7.14934		5.96817	7.07658
	Dyak\GE17553	FBgn0235012	LOC6525476		7.95756	5.56409		6.89655	6.27516		4.90716	7.14934		5.96817	7.07658
	Dyak\GE17554	FBgn0068342	LOC6525477		7.95756	5.56409		6.89655	6.27516		4.90716	7.14934		5.96817	7.07658
	Dyak\GE15692	FBgn0233260	LOC6525478		7.95756	5.56409		6.89655	6.27516		4.90716	7.14934		5.96817	7.07658
	Dyak\GE17555	FBgn0235013	LOC6525479		7.95756	5.56409		6.89655	6.27516		4.90716	7.14934		5.96817	7.07658
	Dyak\GE15691	FBgn0233259	LOC6525480		7.95756	5.56409		6.89655	6.27516		4.90716	7.14934		5.96817	7.07658
	Dyak\GE15689	FBgn0233257	LOC6525482		6.36605	4.87084		6.6313	6.11995		5.30504	6.49937		6.16711	6.77634
	Dyak\GE17556	FBgn0235014	LOC6525483		6.89655	6.45038		6.6313	6.11995		5.30504	6.49937		6.16711	6.77634
	Dyak\GE15687	FBgn0233255	LOC6525484		6.89655	6.45038		6.6313	6.11995		5.30504	6.49937		6.16711	6.77634
	Dyak\GE15686	FBgn0233254	LOC6525485		6.89655	6.45038		6.6313	6.11995		5.30504	6.49937		6.16711	6.77634
	Dyak\GE15685	FBgn0233253	LOC6525486		6.89655	6.45038		6.6313	6.11995		5.30504	6.49937		6.16711	6.77634
	Dyak\GE17557	FBgn0235015	LOC6525487		6.89655	6.45038		6.6313	6.11995		5.30504	6.49937		6.16711	6.77634
	Dyak\Act57B	FBgn0068537	LOC6525488		6.89655	6.45038		6.1008	6.43301		5.83554	6.14424		6.16711	6.66474
	Dyak\GE28119	FBgn0276274	LOC26535300		6.89655	6.45038		6.1008	6.43301		5.83554	6.14424		6.16711	6.66474
	Dyak\GE17559	FBgn0235016	LOC6525489		6.89655	6.45038		6.1008	6.43301		5.83554	6.14424		6.16711	6.66474
	Dyak\GE17561	FBgn0235018	LOC6525490		5.83554	6.96298		6.1008	6.43301		5.83554	6.14424		6.16711	6.66474
	Dyak\GE15684	FBgn0233252	LOC6525492		5.83554	6.96298		6.1008	6.43301		5.83554	6.14424		6.16711	6.66474
	Dyak\GE17563	FBgn0235020	LOC6525493		5.83554	6.96298		6.1008	6.43301		5.83554	6.14424		6.16711	6.66474
	Dyak\GE17564	FBgn0235021	LOC6525494		5.83554	6.96298		5.03979	6.70179		6.1008	5.88184		5.90186	6.52777
	Dyak\GE17565	FBgn0235022	LOC6525495		5.83554	6.96298		5.03979	6.70179		6.1008	5.88184		5.90186	6.52777
	Dyak\GE17566	FBgn0235023	LOC6525496		5.83554	6.96298		5.03979	6.70179		6.1008	5.88184		5.90186	6.52777
	Dyak\GE17567	FBgn0235024	LOC6525497		5.83554	6.96298		5.03979	6.70179		6.1008	5.88184		5.90186	6.52777
	Dyak\GE17568	FBgn0235025	LOC6525498		5.83554	6.96298		5.03979	6.70179		6.1008	5.88184		5.90186	6.52777
	Dyak\GE15683	FBgn0233251	LOC6525499		5.83554	6.96298		5.03979	6.70179		6.1008	5.88184		5.90186	6.52777
	Dyak\GE17569	FBgn0235026	LOC6525500		5.83554	7.48179		5.03979	6.70179		6.1008	5.88184		5.90186	6.52777
	Dyak\GE17570	FBgn0235027	LOC6525501		5.83554	7.48179		5.03979	6.70179		6.1008	5.88184		5.90186	6.52777
	Dyak\GE15682	FBgn0233250	LOC6525502		5.83554	7.48179		4.77454	6.70526		5.96817	5.71296		5.70292	6.36883
	Dyak\GE15680	FBgn0233248	LOC6525504		5.83554	7.48179		4.77454	6.70526		5.96817	5.71296		5.70292	6.36883
	Dyak\rux	FBgn0046889	LOC6525506		6.89655	7.44241		4.77454	6.44856		5.83554	5.63643		5.63661	6.25954
	Dyak\GE17573	FBgn0235030	LOC6525507		6.89655	7.44241		4.77454	6.44856		5.83554	5.63643		5.63661	6.25954
	Dyak\GE17574	FBgn0235031	LOC6525508		6.89655	7.44241		4.77454	6.44856		5.83554	5.63643		5.63661	6.25954
	Dyak\GE17575	FBgn0235032	LOC6525509		5.30504	7.00236		4.77454	6.44856		5.83554	5.63643		5.63661	6.25954
	Dyak\GE17577	FBgn0235034	LOC6525511		5.30504	7.00236		4.77454	6.44856		5.83554	5.63643		5.63661	6.25954
	Dyak\GE17578	FBgn0235035	LOC6525512		5.30504	7.00236		4.77454	6.44856		5.83554	5.63643		5.63661	6.25954
	Dyak\GE17579	FBgn0235036	LOC6525513		5.30504	7.00236		4.77454	6.44856		5.83554	5.63643		5.63661	6.25954
	Dyak\GE17580	FBgn0235037	LOC6525514		5.30504	7.00236		4.77454	6.44856		5.83554	5.63643		5.63661	6.25954
	Dyak\GE28689	FBgn0276844	LOC26535870		3.71353	4.89162		4.77454	5.90339		5.96817	5.72034		5.43767	6.13646
	Dyak\GE17581	FBgn0235038	LOC6525515		3.71353	4.89162		4.77454	5.90339		5.96817	5.72034		5.43767	6.13646
	Dyak\GE17583	FBgn0068350	LOC6525516		3.71353	4.89162		5.30504	5.23405		5.70292	5.79296		5.17241	6.03067
	Dyak\GE17584	FBgn0235040	LOC6525517		3.71353	4.89162		5.30504	5.23405		5.70292	5.79296		5.17241	6.03067
	Dyak\GE27612	FBgn0275767	LOC26534793		3.71353	4.89162		5.30504	5.23405		5.70292	5.79296		5.17241	6.03067
	Dyak\GE17585	FBgn0235041	LOC6525518		3.71353	4.89162		5.30504	5.23405		5.70292	5.79296		5.17241	6.03067
	Dyak\GE15676	FBgn0233245	LOC6525520		3.71353	4.89162		5.30504	5.23405		5.70292	5.79296		5.17241	6.03067
	Dyak\GE15675	FBgn0233244	LOC6525521		4.24403	4.91022		5.30504	5.23405		5.70292	5.79296		5.17241	6.03067
	Dyak\GE15674	FBgn0233243	LOC6525522		4.24403	4.91022		5.30504	5.23405		5.70292	5.79296		5.17241	6.03067
	Dyak\GE15673	FBgn0233242	LOC6525523		4.24403	4.91022		5.30504	5.23405		5.70292	5.79296		5.17241	6.03067
	Dyak\GE17587	FBgn0235043	LOC6525525		4.24403	4.91022		5.30504	5.23405		5.70292	5.79296		5.17241	6.03067
	Dyak\GE17588	FBgn0235044	LOC6525526		4.24403	4.91022		5.30504	4.68682		5.43767	5.83562		5.1061	5.96628
	Dyak\GE15672	FBgn0233241	LOC6525527		4.24403	4.91022		5.30504	4.68682		5.43767	5.83562		5.1061	5.96628
	Dyak\GE17589	FBgn0235045	LOC6525528		4.24403	4.91022		5.30504	4.68682		5.43767	5.83562		5.1061	5.96628
	Dyak\GE15671	FBgn0233240	LOC6525529		4.24403	4.91022		5.30504	4.68682		5.43767	5.83562		5.1061	5.96628
	Dyak\GE17590	FBgn0235046	LOC6525530		4.24403	4.91022		5.30504	4.68682		5.43767	5.83562		5.1061	5.96628
	Dyak\GE15670	FBgn0233239	LOC6525531		4.24403	4.91022		5.30504	4.68682		5.43767	5.83562		5.1061	5.96628
	Dyak\GE17591	FBgn0235047	LOC6525532		4.24403	4.91022		5.30504	4.68682		5.43767	5.83562		5.1061	5.96628
	Dyak\GE17592	FBgn0235048	LOC6525533		3.71353	3.69197		5.30504	4.68682		5.43767	5.83562		5.1061	5.96628
	Dyak\GE17594	FBgn0235050	LOC6525534		3.71353	3.69197		5.30504	4.68682		5.43767	5.83562		5.1061	5.96628
	Dyak\Cyp28c1	FBgn0084643	LOC6525535		3.71353	3.69197		5.30504	4.68682		5.43767	5.83562		5.1061	5.96628
	Dyak\GE17595	FBgn0235051	LOC6525536		3.71353	3.69197		5.30504	4.68682		5.43767	5.83562		5.1061	5.96628
	Dyak\GE15668	FBgn0233238	LOC6525537		3.71353	3.69197		4.77454	4.49794		5.03979	5.82081		5.17241	5.94108
	Dyak\GE17596	FBgn0235052	LOC6525538		3.71353	3.69197		4.77454	4.49794		5.03979	5.82081		5.17241	5.94108
	Dyak\Hsc70-3	FBgn0068142	LOC6525539		3.71353	3.69197		4.77454	4.49794		5.03979	5.82081		5.17241	5.94108
	Dyak\GE15667	FBgn0233237	LOC6525540		3.71353	3.46575		4.77454	4.49794		5.03979	5.82081		5.17241	5.94108
	Dyak\GE15665	FBgn0233235	LOC6525541		3.71353	3.46575		4.77454	4.49794		5.03979	5.82081		5.17241	5.94108
	Dyak\GE17598	FBgn0235053	LOC6525542		3.71353	3.46575		4.77454	4.75388		5.43767	5.64489		5.23873	5.91087
	Dyak\GE15664	FBgn0233234	LOC6525543		3.71353	3.46575		4.77454	4.75388		5.43767	5.64489		5.23873	5.91087
	Dyak\GE17599	FBgn0235054	LOC6525544		3.71353	3.46575		4.77454	4.75388		5.43767	5.64489		5.23873	5.91087
	Dyak\GE15663	FBgn0233233	LOC6525545		5.83554	4.15899		4.77454	4.75388		5.43767	5.64489		5.23873	5.91087
	Dyak\GE17600	FBgn0235055	LOC6525546		5.83554	4.15899		4.77454	4.75388		5.43767	5.64489		5.23873	5.91087
	Dyak\GE17601	FBgn0235056	LOC6525547		5.83554	4.15899		4.77454	4.75388		5.43767	5.64489		5.23873	5.91087
	Dyak\GE17602	FBgn0235057	LOC6525548		5.83554	4.15899		4.77454	4.75388		5.43767	5.64489		5.23873	5.91087
	Dyak\GE17603	FBgn0235058	LOC6525549		5.83554	4.15899		5.30504	5.09318		5.57029	5.46483		5.23873	5.8576
	Dyak\GE15662	FBgn0233232	LOC6525550		5.83554	4.15899		5.30504	5.09318		5.57029	5.46483		5.23873	5.8576
	Dyak\GE15661	FBgn0233231	LOC6525551		5.83554	4.15899		5.30504	5.09318		5.57029	5.46483		5.23873	5.8576
	Dyak\GE17605	FBgn0235060	LOC6525552		5.83554	4.15899		5.30504	5.09318		5.57029	5.46483		5.23873	5.8576
	Dyak\FucT6	FBgn0082382	LOC6525553		5.83554	4.15899		5.30504	5.09318		5.57029	5.46483		5.23873	5.8576
	Dyak\GE17607	FBgn0235061	LOC6525554		5.83554	4.15899		5.30504	5.09318		5.57029	5.46483		5.23873	5.8576
	Dyak\GE15660	FBgn0233230	LOC6525555		6.36605	5.86907		5.30504	5.09318		5.57029	5.46483		5.23873	5.8576
	Dyak\GE15659	FBgn0233229	LOC6525556		6.36605	5.86907		5.30504	5.09318		5.57029	5.46483		5.23873	5.8576
	Dyak\GE17608	FBgn0235062	LOC6525557		6.36605	5.86907		5.30504	5.59886		5.43767	5.31019		5.30504	5.76686
	Dyak\GE15658	FBgn0233228	LOC6525558		6.36605	5.86907		5.30504	5.59886		5.43767	5.31019		5.30504	5.76686
	Dyak\GE15657	FBgn0233227	LOC6525559		5.30504	6.42726		5.30504	5.59886		5.43767	5.31019		5.30504	5.76686
	Dyak\GE17609	FBgn0235063	LOC6525560		5.30504	6.42726		5.83554	6.03327		5.17241	5.13649		5.30504	5.64822
	Dyak\GE15656	FBgn0233226	LOC6525561		5.30504	6.42726		5.83554	6.03327		5.17241	5.13649		5.30504	5.64822
	Dyak\GE17610	FBgn0235064	LOC6525562		5.30504	6.42726		5.83554	6.03327		5.17241	5.13649		5.30504	5.64822
	Dyak\GE15654	FBgn0233224	LOC6525563		5.30504	6.42726		5.83554	6.03327		5.17241	5.13649		5.30504	5.64822
	Dyak\GE17611	FBgn0068453	LOC6525564		5.30504	6.42726		5.83554	6.03327		5.17241	5.13649		5.30504	5.64822
	Dyak\GE15653	FBgn0233223	LOC6525565		5.30504	6.42726		5.83554	6.03327		5.17241	5.13649		5.30504	5.64822
	Dyak\GE15652	FBgn0233222	LOC6525566		5.30504	6.42726		5.83554	6.03327		5.17241	5.13649		5.30504	5.64822
	Dyak\GE17613	FBgn0235066	LOC6525572		6.36605	6.94607		5.83554	6.03327		5.17241	5.13649		5.30504	5.64822
	Dyak\GE15651	FBgn0233221	LOC6525567		6.36605	6.94607		5.83554	6.03327		5.17241	5.13649		5.30504	5.64822
	Dyak\GE15650	FBgn0233220	LOC6525568		6.36605	6.94607		5.83554	6.03327		5.17241	5.13649		5.30504	5.64822
	Dyak\GE15649	FBgn0233219	LOC6525569		6.36605	6.94607		5.83554	6.03327		5.17241	5.13649		5.30504	5.64822
	Dyak\GE17612	FBgn0235065	LOC6525570		6.36605	6.94607		5.83554	6.03327		5.17241	5.13649		5.30504	5.64822
	Dyak\GE15648	FBgn0233218	LOC6525571		6.36605	6.94607		5.83554	6.03327		5.17241	5.13649		5.30504	5.64822
	Dyak\GE17614	FBgn0235067	LOC6525573		6.36605	6.94607		5.83554	6.03327		5.17241	5.13649		5.30504	5.64822
	Dyak\GE15647	FBgn0233217	LOC6525574		6.36605	6.94607		5.30504	6.11242		5.17241	5.00327		5.17241	5.48335
	Dyak\GE17616	FBgn0235069	LOC6525575		6.36605	6.94607		5.30504	6.11242		5.17241	5.00327		5.17241	5.48335
	Dyak\GE15646	FBgn0233216	LOC6525576		5.83554	6.72605		5.30504	6.11242		5.17241	5.00327		5.17241	5.48335
	Dyak\GE17617	FBgn0235070	LOC6525577		6.36605	6.94607		5.30504	6.11242		5.17241	5.00327		5.17241	5.48335
	Dyak\GE17618	FBgn0235071	LOC6525578		6.36605	6.94607		5.30504	6.11242		5.17241	5.00327		5.17241	5.48335
	Dyak\GE17619	FBgn0235072	LOC6525579		6.36605	6.94607		5.30504	6.11242		5.17241	5.00327		5.17241	5.48335
	Dyak\GE17620	FBgn0235073	LOC6525580		5.83554	6.72605		5.30504	6.11242		5.17241	5.00327		5.17241	5.48335
	Dyak\GE17621	FBgn0235074	LOC6525581		5.83554	6.72605		5.30504	6.11242		5.17241	5.00327		5.17241	5.48335
	Dyak\GE15645	FBgn0233215	LOC6525582		5.83554	6.72605		6.1008	5.74019		5.17241	5.03155		5.23873	5.33554
	Dyak\GE17622	FBgn0235075	LOC6525583		5.83554	6.72605		6.1008	5.74019		5.17241	5.03155		5.23873	5.33554
	Dyak\GE17623	FBgn0235076	LOC6525584		5.83554	6.72605		6.1008	5.74019		5.17241	5.03155		5.23873	5.33554
	Dyak\GE15643	FBgn0233213	LOC6525585		5.83554	6.72605		6.1008	5.74019		5.17241	5.03155		5.23873	5.33554
	Dyak\GE17624	FBgn0235077	LOC6525586		4.77454	6.07218		6.1008	5.74019		5.17241	5.03155		5.23873	5.33554
	Dyak\GE15642	FBgn0233212	LOC6525587		4.77454	6.07218		6.1008	5.74019		5.17241	5.03155		5.23873	5.33554
	Dyak\GE17625	FBgn0235078	LOC6525588		4.77454	6.07218		6.1008	5.74019		5.17241	5.03155		5.23873	5.33554
	Dyak\GE15641	FBgn0233211	LOC6525589		4.77454	6.07218		6.1008	5.74019		5.17241	5.03155		5.23873	5.33554
	Dyak\GE17627	FBgn0235080	LOC6525590		4.77454	6.07218		6.1008	5.74019		5.17241	5.03155		5.23873	5.33554
	Dyak\GE15640	FBgn0233210	LOC6525591		4.77454	6.07218		6.1008	5.74019		5.17241	5.03155		5.23873	5.33554
	Dyak\GE17628	FBgn0235081	LOC6525592		4.77454	6.07218		6.1008	5.74019		5.17241	5.03155		5.23873	5.33554
	Dyak\GE17629	FBgn0235082	LOC6525593		4.77454	6.07218		6.1008	5.74019		5.17241	5.03155		5.23873	5.33554
	Dyak\GE17630	FBgn0235083	LOC6525594		4.77454	6.07218		6.36605	5.3493		5.03979	5.00081		5.1061	5.26926
	Dyak\GE15639	FBgn0233209	LOC6525595		4.77454	6.07218		6.36605	5.3493		5.03979	5.00081		5.1061	5.26926
	Dyak\GE15638	FBgn0233208	LOC6525596		4.77454	4.6339		6.36605	5.3493		5.03979	5.00081		5.1061	5.26926
	Dyak\GE15637	FBgn0233207	LOC6525597		4.77454	4.6339		6.36605	5.3493		5.03979	5.00081		5.1061	5.26926
	Dyak\GE17631	FBgn0235084	LOC6525598		4.77454	3.63567		5.57029	5.02622		5.03979	5.05152		4.84085	5.23306
	Dyak\GE15636	FBgn0233206	LOC6525599		4.77454	3.63567		5.57029	5.02622		5.03979	5.05152		4.84085	5.23306
	Dyak\GE17632	FBgn0235085	LOC6525600		4.77454	3.63567		5.57029	5.02622		5.03979	5.05152		4.84085	5.23306
	Dyak\GE15635	FBgn0233205	LOC6525601		4.77454	3.63567		5.57029	5.02622		5.03979	5.05152		4.84085	5.23306
	Dyak\GE17633	FBgn0235086	LOC6525602		4.77454	3.63567		5.57029	5.02622		5.03979	5.05152		4.84085	5.23306
	Dyak\GE17634	FBgn0235087	LOC6525603		4.77454	3.63567		5.57029	5.02622		5.03979	5.05152		4.84085	5.23306
	Dyak\GE17635	FBgn0085857	LOC6525605		4.77454	3.63567		5.03979	4.68241		5.30504	5.21481		4.64191	5.21628
	Dyak\GE15632	FBgn0233202	LOC6525606		5.83554	4.08192		5.03979	4.68241		5.30504	5.21481		4.64191	5.21628
	Dyak\GE15631	FBgn0233201	LOC6525607		5.83554	4.08192		5.03979	4.68241		5.30504	5.21481		4.64191	5.21628
	Dyak\GE17636	FBgn0235088	LOC6525609		5.83554	4.08192		5.57029	4.48219		5.30504	5.39301		4.44297	5.22724
	Dyak\GE15630	FBgn0233200	LOC6525608		5.83554	4.08192		5.57029	4.48219		5.30504	5.39301		4.44297	5.22724
	Dyak\GE15629	FBgn0233199	LOC6525610		5.83554	4.08192		5.57029	4.48219		5.30504	5.39301		4.44297	5.22724
	Dyak\GE15628	FBgn0233198	LOC6525611		5.83554	5.00759		5.57029	4.48219		5.30504	5.39301		4.44297	5.22724
	Dyak\GE17639	FBgn0235091	LOC6525613		5.30504	4.66322		5.57029	4.60055		5.43767	5.43152		4.50928	5.2296
	Dyak\GE28721	FBgn0276876	LOC26535902		5.30504	4.66322		5.57029	4.60055		5.43767	5.43152		4.50928	5.2296
	Dyak\GE15625	FBgn0233195	LOC6525615		5.30504	4.66322		4.77454	4.731		5.17241	5.43515		4.5756	5.19812
	Dyak\GE15624	FBgn0233194	LOC6525616		5.83554	4.87084		4.77454	4.731		5.17241	5.43515		4.5756	5.19812
	Dyak\GE17640	FBgn0068301	LOC6525617		5.83554	4.87084		4.77454	4.731		5.17241	5.43515		4.5756	5.19812
	Dyak\GE15623	FBgn0233193	LOC6525618		5.83554	4.87084		4.77454	4.731		5.17241	5.43515		4.5756	5.19812
	Dyak\GE17641	FBgn0235092	LOC6525619		5.83554	4.87084		4.77454	4.731		5.17241	5.43515		4.5756	5.19812
	Dyak\GE17643	FBgn0235094	LOC6525621		5.83554	4.87084		4.77454	4.80124		4.77454	5.36861		4.50928	5.1245
	Dyak\GE17642	FBgn0235093	LOC6525620		5.83554	4.87084		4.77454	4.80124		4.77454	5.36861		4.50928	5.1245
	Dyak\GE15621	FBgn0233191	LOC6525622		5.83554	4.87084		4.77454	4.80124		4.77454	5.36861		4.50928	5.1245
	Dyak\GE17644	FBgn0235095	LOC6525623		6.36605	5.34406		4.77454	4.80124		4.77454	5.36861		4.50928	5.1245
	Dyak\mei-218	FBgn0046713	LOC6525624		6.36605	5.34406		4.77454	4.80124		4.77454	5.36861		4.50928	5.1245
	Dyak\GE27297	FBgn0275452	LOC26534478		6.36605	5.34406		4.77454	4.80124		4.77454	5.36861		4.50928	5.1245
	Dyak\GE15619	FBgn0233190	LOC6525625		6.36605	5.34406		4.77454	4.97971		4.50928	5.20364		4.37666	5.03739
	Dyak\snoRNA:GE27220	FBgn0259037	LOC6525626		6.36605	5.34406		4.77454	4.80124		4.77454	5.36861		4.50928	5.1245
	Dyak\snoRNA:GE27221	FBgn0259038	LOC6525627		6.36605	5.34406		4.77454	4.80124		4.77454	5.36861		4.50928	5.1245
	Dyak\snoRNA:GE27222	FBgn0259039	LOC6525628		6.36605	5.34406		4.77454	4.80124		4.77454	5.36861		4.50928	5.1245
	Dyak\snoRNA:GE27223	FBgn0259040	LOC6525629		6.36605	5.34406		4.77454	4.80124		4.77454	5.36861		4.50928	5.1245
	Dyak\snoRNA:GE27224	FBgn0259041	LOC6525630		6.36605	5.34406		4.77454	4.80124		4.77454	5.36861		4.50928	5.1245
	Dyak\snoRNA:GE27225	FBgn0259042	LOC6525631		6.36605	5.34406		4.77454	4.97971		4.50928	5.20364		4.37666	5.03739
	Dyak\snoRNA:GE27226	FBgn0259043	LOC6525632		6.36605	5.34406		4.77454	4.97971		4.50928	5.20364		4.37666	5.03739
	Dyak\snoRNA:GE27227	FBgn0259044	LOC6525633		6.36605	5.34406		4.77454	4.97971		4.50928	5.20364		4.37666	5.03739
	Dyak\snoRNA:GE27228	FBgn0259045	LOC6525634		6.36605	5.34406		4.77454	4.97971		4.50928	5.20364		4.37666	5.03739
	Dyak\snoRNA:GE27229	FBgn0259046	LOC6525635		6.36605	5.34406		4.77454	4.97971		4.50928	5.20364		4.37666	5.03739
	Dyak\snoRNA:GE27230	FBgn0259047	LOC6525636		6.36605	5.34406		4.77454	4.97971		4.50928	5.20364		4.37666	5.03739
	Dyak\snoRNA:GE27231	FBgn0259048	LOC6525637		6.36605	5.34406		4.77454	4.97971		4.50928	5.20364		4.37666	5.03739
	Dyak\snoRNA:GE27232	FBgn0259049	LOC6525638		6.36605	5.34406		4.77454	4.97971		4.50928	5.20364		4.37666	5.03739
	Dyak\GE17645	FBgn0235096	LOC6525639		6.36605	5.34406		4.77454	4.97971		4.50928	5.20364		4.37666	5.03739
	Dyak\GE15618	FBgn0233189	LOC6525640		6.36605	5.34406		4.77454	4.97971		4.50928	5.20364		4.37666	5.03739
	Dyak\GE15617	FBgn0233188	LOC6525641		6.36605	5.34406		4.77454	4.97971		4.50928	5.20364		4.37666	5.03739
	Dyak\GE17646	FBgn0235097	LOC6525642		4.24403	4.4184		4.77454	4.97971		4.50928	5.20364		4.37666	5.03739
	Dyak\GE15616	FBgn0233187	LOC6525643		4.24403	4.4184		5.30504	5.37088		4.37666	4.98886		4.31034	4.96394
	Dyak\GE17647	FBgn0235098	LOC6525644		4.24403	4.4184		5.30504	5.37088		4.37666	4.98886		4.31034	4.96394
	Dyak\GE17649	FBgn0235100	LOC6525645		4.24403	4.4184		5.30504	5.37088		4.37666	4.98886		4.31034	4.96394
	Dyak\GE17650	FBgn0235101	LOC6525646		4.24403	4.4184		5.30504	5.37088		4.37666	4.98886		4.31034	4.96394
	Dyak\GE15615	FBgn0233186	LOC6525647		4.24403	4.4184		5.30504	5.37088		4.37666	4.98886		4.31034	4.96394
	Dyak\GE17651	FBgn0235102	LOC6525648		4.24403	4.4184		5.30504	5.37088		4.37666	4.98886		4.31034	4.96394
	Dyak\GE17652	FBgn0235103	LOC6525649		4.24403	4.4184		5.30504	5.37088		4.37666	4.98886		4.31034	4.96394
	Dyak\GE17653	FBgn0235104	LOC6525650		4.24403	4.4184		5.30504	5.37088		4.37666	4.98886		4.31034	4.96394
	Dyak\GE17654	FBgn0235105	LOC6525651		4.24403	4.4184		5.30504	5.37088		4.37666	4.98886		4.31034	4.96394
	Dyak\GE15614	FBgn0233185	LOC6525653		4.24403	4.50336		5.30504	5.37088		4.37666	4.98886		4.31034	4.96394
	Dyak\GE15613	FBgn0233184	LOC6525654		4.24403	4.50336		5.30504	5.37088		4.37666	4.98886		4.31034	4.96394
	Dyak\GE15610	FBgn0233181	LOC6525656		4.24403	4.50336		5.30504	5.37088		4.37666	4.98886		4.31034	4.96394
	Dyak\GE15607	FBgn0233178	LOC6525659		4.24403	4.50336		5.30504	5.37088		4.37666	4.98886		4.31034	4.96394
	Dyak\GE15606	FBgn0233177	LOC6525661		4.24403	4.50336		4.77454	5.63995		4.64191	4.84491		4.37666	4.95397
	Dyak\GE17658	FBgn0235109	LOC6525663		4.24403	4.50336		4.77454	5.63995		4.64191	4.84491		4.37666	4.95397
	Dyak\GE15604	FBgn0233175	LOC6525665		4.77454	6.07838		4.77454	5.63995		4.64191	4.84491		4.37666	4.95397
	Dyak\GE17660	FBgn0068291	LOC6525668		4.77454	6.07838		3.97878	5.83015		4.24403	4.81875		4.37666	4.95824
	Dyak\GE15603	FBgn0068213	LOC6525666		4.77454	6.07838		3.97878	5.83015		4.24403	4.81875		4.37666	4.95824
	Dyak\GE15602	FBgn0233174	LOC6525667		4.77454	6.07838		3.97878	5.83015		4.24403	4.81875		4.37666	4.95824
	Dyak\GE17661	FBgn0235111	LOC6525669		3.71353	7.01025		3.97878	5.83015		4.24403	4.81875		4.37666	4.95824
	Dyak\GE28221	FBgn0276376	LOC26535402		4.24403	6.48524		3.97878	6.0045		3.84615	4.81608		4.31034	5.0208
	Dyak\GE17664	FBgn0235114	LOC6525676		4.24403	6.48524		3.97878	6.0045		3.84615	4.81608		4.31034	5.0208
	Dyak\GE15594	FBgn0233166	LOC6525679		4.77454	6.48524		3.97878	6.0045		3.84615	4.81608		4.31034	5.0208
	Dyak\GE15593	FBgn0233165	LOC6525680		4.77454	6.48524		3.18302	5.43073		3.84615	4.85371		4.37666	5.03948
	Dyak\GE17667	FBgn0235117	LOC6525681		4.77454	6.48524		3.18302	5.43073		3.84615	4.85371		4.37666	5.03948
	Dyak\GE15592	FBgn0233164	LOC6525682		4.77454	6.48524		3.18302	5.43073		3.84615	4.85371		4.37666	5.03948
	Dyak\GE15591	FBgn0233163	LOC6525683		3.71353	5.88147		3.18302	5.43073		3.84615	4.85371		4.37666	5.03948
	Dyak\GE15589	FBgn0233161	LOC6525684		3.18302	4.08643		3.71353	4.65082		3.5809	4.95774		4.31034	5.00834
	Dyak\GE15587	FBgn0233159	LOC6525687		3.18302	2.63575		3.71353	4.10612		3.5809	4.98809		4.50928	4.94677
	Dyak\GE15586	FBgn0233158	LOC6525688		3.18302	2.63575		3.18302	3.73539		3.5809	5.01391		4.31034	4.87096
	Dyak\GE17672	FBgn0235121	LOC6525690		3.18302	2.63575		3.18302	3.73539		3.5809	5.01391		4.31034	4.87096
	Dyak\GE17671	FBgn0067941	LOC6525689		3.18302	2.63575		3.18302	3.73539		3.5809	5.01391		4.31034	4.87096
	Dyak\GE17673	FBgn0235122	LOC6525691		3.71353	2.33077		3.18302	3.73539		3.5809	5.01391		4.31034	4.87096
	Dyak\GE15585	FBgn0233157	LOC6525692		3.71353	2.33077		2.91777	3.55279		3.5809	5.0016		4.31034	4.79625
	Dyak\GE15584	FBgn0233156	LOC6525693		3.71353	2.33077		2.91777	3.55279		3.5809	5.0016		4.31034	4.79625
	Dyak\GE15583	FBgn0233155	LOC6525694		3.71353	2.33077		2.91777	3.55279		3.5809	5.0016		4.31034	4.79625
	Dyak\GE17674	FBgn0068288	LOC6525695		3.71353	2.33077		2.91777	3.55279		3.5809	5.0016		4.31034	4.79625
	Dyak\GE15582	FBgn0233154	LOC6525696		3.71353	2.33077		2.91777	3.55279		3.5809	5.0016		4.31034	4.79625
	Dyak\GE17675	FBgn0235123	LOC6525697		3.71353	2.33077		2.91777	3.55279		3.5809	5.0016		4.31034	4.79625
	Dyak\GE15581	FBgn0233153	LOC6525698		2.65252	3.21706		2.91777	3.55279		3.5809	5.0016		4.31034	4.79625
	Dyak\GE15580	FBgn0233152	LOC6525699		2.65252	3.21706		2.91777	3.55279		3.5809	5.0016		4.31034	4.79625
	Dyak\GE17676	FBgn0235124	LOC6525700		2.65252	3.21706		2.91777	3.55279		3.5809	5.0016		4.31034	4.79625
	Dyak\GE15579	FBgn0233151	LOC6525701		2.65252	3.21706		2.38727	3.74927		3.44828	4.89409		4.37666	4.75786
	Dyak\GE15578	FBgn0233150	LOC6525702		2.65252	3.21706		2.38727	3.74927		3.44828	4.89409		4.37666	4.75786
	Dyak\GE15576	FBgn0233148	LOC6525703		3.18302	4.26087		2.38727	3.74927		3.44828	4.89409		4.37666	4.75786
	Dyak\GE17677	FBgn0235125	LOC6525704		3.18302	4.26087		2.38727	3.74927		3.44828	4.89409		4.37666	4.75786
	Dyak\GE15575	FBgn0233147	LOC6525705		3.18302	4.26087		2.38727	3.74927		3.44828	4.89409		4.37666	4.75786
	Dyak\GE17682	FBgn0235130	LOC6525708		3.18302	4.26087		2.38727	4.3992		3.5809	4.73924		4.70822	4.73729
	Dyak\GE17683	FBgn0235131	LOC6525710		3.18302	4.78588		3.18302	4.98236		3.71353	4.65041		4.5756	4.78601
	Dyak\GE17685	FBgn0235133	LOC6525712		2.65252	5.2653		3.18302	4.98236		3.71353	4.65041		4.5756	4.78601
	Dyak\GE17686	FBgn0235134	LOC6525713		2.65252	5.2653		3.18302	4.98236		3.71353	4.65041		4.5756	4.78601
	Dyak\GE15571	FBgn0233143	LOC6525714		2.65252	5.2653		3.18302	5.25142		3.44828	4.51708		4.50928	4.83456
	Dyak\GE15570	FBgn0233142	LOC6525715		2.65252	5.2653		3.18302	5.25142		3.44828	4.51708		4.50928	4.83456
	Dyak\GE17688	FBgn0068277	LOC6525716		2.65252	5.2653		3.18302	5.25142		3.44828	4.51708		4.50928	4.83456
	Dyak\GE17689	FBgn0235136	LOC6525717		2.12202	6.53534		3.18302	5.25142		3.44828	4.51708		4.50928	4.83456
	Dyak\GE15569	FBgn0233141	LOC6525718		2.12202	6.53534		3.18302	5.25142		3.44828	4.51708		4.50928	4.83456
	Dyak\GE17690	FBgn0235137	LOC6525719		2.12202	6.53534		3.18302	5.25142		3.44828	4.51708		4.50928	4.83456
	Dyak\GE15568	FBgn0233140	LOC6525720		2.12202	6.53534		3.18302	5.25142		3.44828	4.51708		4.50928	4.83456
	Dyak\GE17691	FBgn0235138	LOC6525721		2.12202	6.53534		3.18302	5.25142		3.44828	4.51708		4.50928	4.83456
	Dyak\GE15567	FBgn0233139	LOC6525722		2.12202	6.53534		3.18302	5.25142		3.44828	4.51708		4.50928	4.83456
	Dyak\GE15565	FBgn0233137	LOC6525723		2.12202	6.53534		3.18302	5.25142		3.44828	4.51708		4.50928	4.83456
	Dyak\GE17693	FBgn0235140	LOC6525724		2.12202	6.53534		3.18302	5.25142		3.44828	4.51708		4.50928	4.83456
	Dyak\GE15564	FBgn0233136	LOC6525725		2.12202	6.53534		3.18302	5.25142		3.44828	4.51708		4.50928	4.83456
	Dyak\GE17694	FBgn0235141	LOC6525726		2.12202	6.53534		3.18302	5.25142		3.44828	4.51708		4.50928	4.83456
	Dyak\GE15563	FBgn0233135	LOC6525727		2.12202	6.53534		3.18302	5.25902		3.31565	4.46559		4.44297	4.87071
	Dyak\GE17695	FBgn0235142	LOC6525728		2.12202	6.53534		3.18302	5.25902		3.31565	4.46559		4.44297	4.87071
	Dyak\GE17696	FBgn0235143	LOC6525729		2.12202	6.53534		3.18302	5.25902		3.31565	4.46559		4.44297	4.87071
	Dyak\GE17697	FBgn0235144	LOC6525730		3.71353	5.82969		3.18302	5.25902		3.31565	4.46559		4.44297	4.87071
	Dyak\GE15562	FBgn0233134	LOC6525731		3.71353	5.82969		3.18302	5.25902		3.31565	4.46559		4.44297	4.87071
	Dyak\GE17698	FBgn0235145	LOC6525732		3.71353	5.82969		3.18302	5.25902		3.31565	4.46559		4.44297	4.87071
	Dyak\GE17699	FBgn0235146	LOC6525733		3.71353	5.82969		3.18302	5.25902		3.31565	4.46559		4.44297	4.87071
	Dyak\GE15560	FBgn0233132	LOC6525735		3.71353	4.83146		3.44828	5.06564		3.18302	4.64419		4.24403	4.93857
	Dyak\GE15559	FBgn0233131	LOC6525738		3.18302	4.30645		3.44828	5.06564		3.18302	4.64419		4.24403	4.93857
	Dyak\GE17702	FBgn0235149	LOC6525739		3.18302	4.30645		3.71353	4.8204		3.84615	4.76168		4.11141	4.92917
	Dyak\GE17704	FBgn0235151	LOC6525742		4.77454	4.35823		3.71353	4.8204		3.84615	4.76168		4.11141	4.92917
	Dyak\GE17705	FBgn0235152	LOC6525743		4.77454	4.35823		3.71353	4.57412		3.84615	4.82418		4.17772	4.95397
	Dyak\GE15556	FBgn0233128	LOC6525744		4.24403	4.53267		3.71353	4.57412		3.84615	4.82418		4.17772	4.95397
	Dyak\GE17706	FBgn0235153	LOC6525745		4.24403	4.53267		3.71353	4.57412		3.84615	4.82418		4.17772	4.95397
	Dyak\GE15554	FBgn0233126	LOC6525746		4.24403	4.53267		3.71353	4.57412		3.84615	4.82418		4.17772	4.95397
	Dyak\GE17707	FBgn0235154	LOC6525747		4.24403	4.53267		3.71353	4.57412		3.84615	4.82418		4.17772	4.95397
	Dyak\GE17708	FBgn0235155	LOC6525748		4.24403	4.53267		3.71353	4.57412		3.84615	4.82418		4.17772	4.95397
	Dyak\GE15553	FBgn0233125	LOC6525749		4.24403	4.53267		3.71353	4.61183		4.11141	4.81015		4.24403	4.95714
	Dyak\GE17709	FBgn0235156	LOC6525750		4.24403	4.53267		3.71353	4.61183		4.11141	4.81015		4.24403	4.95714
	Dyak\GE17710	FBgn0235157	LOC6525751		4.24403	4.53267		3.71353	4.61183		4.11141	4.81015		4.24403	4.95714
	Dyak\wupA	FBgn0067918	LOC6525752		4.24403	4.53267		3.71353	4.61183		4.11141	4.81015		4.24403	4.95714
	Dyak\GE27552	FBgn0275707	LOC26534733		4.24403	5.06388		3.71353	4.61183		4.11141	4.81015		4.24403	4.95714
	Dyak\mir-210	FBgn0258421	LOC6525753		4.24403	5.06388		3.71353	4.61183		4.11141	4.81015		4.24403	4.95714
	Dyak\GE28357	FBgn0276512	LOC26535538		4.24403	5.06388		3.71353	4.61183		4.11141	4.81015		4.24403	4.95714
	Dyak\GE15551	FBgn0233124	LOC6525754		4.24403	5.06388		3.71353	4.61183		4.11141	4.81015		4.24403	4.95714
	Dyak\GE28928	FBgn0277083	LOC26536109		4.24403	5.06388		3.71353	4.61183		4.11141	4.81015		4.24403	4.95714
	Dyak\GE17711	FBgn0235158	LOC6525755		3.71353	4.35203		4.50928	4.69933		4.37666	4.80417		4.11141	4.90181
	Dyak\GE17713	FBgn0235160	LOC6525758		3.71353	4.35203		3.97878	4.76432		4.77454	4.71842		4.11141	4.82814
	Dyak\GE15550	FBgn0233123	LOC6525756		3.71353	4.35203		4.50928	4.69933		4.37666	4.80417		4.11141	4.90181
	Dyak\GE17715	FBgn0235162	LOC6525759		3.71353	4.35203		3.97878	4.76432		4.77454	4.71842		4.11141	4.82814
	Dyak\GE15549	FBgn0233122	LOC6525760		3.71353	5.05768		3.97878	4.76432		4.77454	4.71842		4.11141	4.82814
	Dyak\GE15548	FBgn0233121	LOC6525761		3.71353	5.05768		4.50928	4.71067		4.90716	4.64682		4.04509	4.74571
	Dyak\GE15546	FBgn0233119	LOC6525762		3.71353	5.05768		4.50928	4.71067		4.90716	4.64682		4.04509	4.74571
	Dyak\GE17718	FBgn0235165	LOC6525766		3.71353	4.83146		4.50928	4.71067		4.90716	4.64682		4.04509	4.74571
	Dyak\GE15539	FBgn0233112	LOC6525772		3.71353	4.74818		4.50928	4.56952		5.03979	4.64682		3.97878	4.64851
	Dyak\GE15538	FBgn0233111	LOC6525773		3.71353	4.74818		4.50928	4.56952		5.03979	4.64682		3.97878	4.64851
	Dyak\GE15537	FBgn0233110	LOC6525774		3.71353	4.74818		5.03979	4.5169		5.03979	4.73917		4.04509	4.58141
	Dyak\GE17722	FBgn0235169	LOC6525777		3.18302	4.21077		5.03979	4.5169		5.03979	4.73917		4.04509	4.58141
	Dyak\GE17723	FBgn0235170	LOC6525778		3.18302	4.21077		5.03979	4.5169		5.03979	4.73917		4.04509	4.58141
	Dyak\GE15535	FBgn0233108	LOC6525779		3.18302	4.21077		5.03979	4.45565		5.17241	4.85382		4.17772	4.56919
	Dyak\GE17724	FBgn0235171	LOC6525780		3.18302	4.21077		5.03979	4.45565		5.17241	4.85382		4.17772	4.56919
	Dyak\GE15534	FBgn0233107	LOC6525781		3.18302	4.21077		5.03979	4.45565		5.17241	4.85382		4.17772	4.56919
	Dyak\Tsf1	FBgn0064253	LOC6525782		3.18302	4.21077		5.03979	4.45565		5.17241	4.85382		4.17772	4.56919
	Dyak\GE15532	FBgn0233105	LOC6525783		3.18302	4.21077		5.03979	4.45565		5.17241	4.85382		4.17772	4.56919
	Dyak\GE28400	FBgn0276555	LOC26535581		3.18302	4.21077		5.03979	4.45565		5.17241	4.85382		4.17772	4.56919
	Dyak\GE15530	FBgn0233103	LOC6525786		5.30504	4.21697		6.1008	4.29931		4.90716	4.94618		4.24403	4.58377
	Dyak\GE17728	FBgn0235174	LOC6525787		5.30504	4.21697		6.1008	4.29931		4.90716	4.94618		4.24403	4.58377
	Dyak\GE27344	FBgn0275499	LOC26534525		5.30504	4.21697		6.1008	4.29931		4.90716	4.94618		4.24403	4.58377
	Dyak\GE17729	FBgn0235175	LOC6525788		5.30504	4.21697		6.1008	4.29931		4.90716	4.94618		4.24403	4.58377
	Dyak\GE15527	FBgn0233100	LOC6525791		6.89655	4.03634		6.1008	4.29931		4.90716	4.94618		4.24403	4.58377
	Dyak\GE15526	FBgn0233099	LOC6525792		6.89655	4.03634		6.1008	4.40622		4.64191	4.97575		4.50928	4.61311
	Dyak\GE15524	FBgn0233097	LOC6525794		6.89655	4.03634		6.1008	4.40622		4.64191	4.97575		4.50928	4.61311
	Dyak\GE15523	FBgn0233096	LOC6525795		6.89655	4.03634		6.1008	4.40622		4.64191	4.97575		4.50928	4.61311
	Dyak\GE15521	FBgn0233095	LOC6525796		6.89655	4.03634		6.1008	4.40622		4.64191	4.97575		4.50928	4.61311
	Dyak\GE15520	FBgn0068413	LOC6525797		6.89655	4.03634		6.1008	4.40622		4.64191	4.97575		4.50928	4.61311
	Dyak\GE15519	FBgn0233094	LOC6525798		5.83554	4.6902		6.1008	4.40622		4.64191	4.97575		4.50928	4.61311
	Dyak\GE17730	FBgn0235176	LOC6525799		5.83554	4.6902		6.1008	4.40622		4.64191	4.97575		4.50928	4.61311
	Dyak\GE15518	FBgn0084434	LOC6525800		5.83554	4.6902		6.1008	4.40622		4.64191	4.97575		4.50928	4.61311
	Dyak\GE15517	FBgn0233093	LOC6525801		5.83554	4.6902		6.1008	4.40622		4.64191	4.97575		4.50928	4.61311
	Dyak\GE15516	FBgn0233092	LOC6525802		5.83554	4.6902		6.1008	4.40622		4.64191	4.97575		4.50928	4.61311
	Dyak\GE17731	FBgn0235177	LOC6525803		5.83554	4.6902		6.1008	4.40622		4.64191	4.97575		4.50928	4.61311
	Dyak\GE17735	FBgn0235181	LOC6525810		5.83554	4.6902		6.36605	4.67604		4.77454	4.99119		4.44297	4.68118
	Dyak\GE15515	FBgn0233091	LOC6525805		5.83554	4.6902		6.36605	4.67604		4.77454	4.99119		4.44297	4.68118
	Dyak\GE17733	FBgn0235179	LOC6525806		5.83554	4.6902		6.36605	4.67604		4.77454	4.99119		4.44297	4.68118
	Dyak\tRNA:GE26922	FBgn0258739	LOC6525809		7.95756	3.89339		6.36605	4.67604		4.77454	4.99119		4.44297	4.68118
	Dyak\GE15509	FBgn0233085	LOC6525815		8.48806	5.38965		6.36605	5.02473		4.90716	5.00779		4.44297	4.75035
	Dyak\GE27615	FBgn0275770	LOC26534796		8.48806	5.38965		6.36605	5.02473		4.90716	5.00779		4.44297	4.75035
	Dyak\GE28360	FBgn0276515	LOC26535541		8.48806	5.38965		6.36605	5.02473		4.90716	5.00779		4.44297	4.75035
	Dyak\GE15508	FBgn0233084	LOC6525819		8.48806	5.38965		5.83554	5.37549		4.77454	4.94709		4.50928	4.80008
	Dyak\GE15507	FBgn0233083	LOC6525820		8.48806	5.38965		5.83554	5.37549		4.77454	4.94709		4.50928	4.80008
	Dyak\GE17741	FBgn0235187	LOC6525821		8.48806	5.38965		5.83554	5.37549		4.77454	4.94709		4.50928	4.80008
	Dyak\GE15506	FBgn0233082	LOC6525822		6.89655	5.82969		5.83554	5.37549		4.77454	4.94709		4.50928	4.80008
	Dyak\GE15505	FBgn0233081	LOC6525823		6.89655	5.82969		5.83554	5.37549		4.77454	4.94709		4.50928	4.80008
	Dyak\GE15504	FBgn0233080	LOC6525824		6.89655	5.82969		5.83554	5.37549		4.77454	4.94709		4.50928	4.80008
	Dyak\GE17742	FBgn0235188	LOC6525825		6.89655	5.82969		5.83554	5.37549		4.77454	4.94709		4.50928	4.80008
	Dyak\GE15503	FBgn0233079	LOC6525826		6.89655	5.82969		5.83554	5.37549		4.77454	4.94709		4.50928	4.80008
	Dyak\GE17743	FBgn0235189	LOC6525828		6.89655	5.82969		5.83554	5.56644		4.64191	4.91751		4.31034	4.83524
	Dyak\GE15501	FBgn0233077	LOC6525829		6.89655	5.82969		5.83554	5.56644		4.64191	4.91751		4.31034	4.83524
	Dyak\GE15497	FBgn0233073	LOC6525833		5.83554	6.30912		5.83554	5.56644		4.64191	4.91751		4.31034	4.83524
	Dyak\GE17744	FBgn0235190	LOC6525832		5.83554	6.30912		5.83554	5.56644		4.64191	4.91751		4.31034	4.83524
	Dyak\GE15496	FBgn0233072	LOC6525835		5.83554	6.30912		4.77454	5.75185		4.37666	4.84059		4.37666	4.86751
	Dyak\GE15494	FBgn0233070	LOC6525837		5.83554	6.30912		4.77454	5.75185		4.37666	4.84059		4.37666	4.86751
	Dyak\GE15493	FBgn0233069	LOC6525838		5.83554	6.30912		4.77454	5.75185		4.37666	4.84059		4.37666	4.86751
	Dyak\GE15490	FBgn0233066	LOC6525841		6.36605	6.14088		4.77454	5.75185		4.37666	4.84059		4.37666	4.86751
	Dyak\GE17746	FBgn0235192	LOC6525842		6.36605	6.14088		5.03979	5.73873		4.50928	4.76407		4.37666	4.878
	Dyak\GE15488	FBgn0233064	LOC6525843		6.36605	6.14088		5.03979	5.73873		4.50928	4.76407		4.37666	4.878
	Dyak\Pk17E	FBgn0068097	LOC6525844		6.36605	6.14088		5.03979	5.73873		4.50928	4.76407		4.37666	4.878
	Dyak\GE28396	FBgn0276551	LOC26535577		6.36605	6.14088		5.03979	5.73873		4.50928	4.76407		4.37666	4.878
	Dyak\GE15487	FBgn0233063	LOC6525845		6.36605	6.14088		5.03979	5.73873		4.50928	4.76407		4.37666	4.878
	Dyak\GE17749	FBgn0235194	LOC6525846		3.71353	5.83589		5.03979	5.73873		4.50928	4.76407		4.37666	4.878
	Dyak\GE17750	FBgn0235195	LOC6525847		3.71353	5.83589		5.03979	5.73873		4.50928	4.76407		4.37666	4.878
	Dyak\GE17752	FBgn0235197	LOC6525849		3.71353	5.83589		5.03979	5.73873		4.50928	4.76407		4.37666	4.878
	Dyak\GE17753	FBgn0235198	LOC6525850		3.71353	5.83589		4.77454	5.53672		4.77454	4.71711		4.37666	4.89962
	Dyak\GE17755	FBgn0235200	LOC6525853		3.71353	5.83589		4.77454	5.53672		4.77454	4.71711		4.37666	4.89962
	Dyak\GE15486	FBgn0233062	LOC6525852		3.71353	5.83589		4.77454	5.53672		4.77454	4.71711		4.37666	4.89962
	Dyak\GE15485	FBgn0233061	LOC6525854		3.71353	5.83589		4.77454	5.53672		4.77454	4.71711		4.37666	4.89962
	Dyak\GE17756	FBgn0235201	LOC6525855		2.12202	5.0059		4.77454	5.53672		4.77454	4.71711		4.37666	4.89962
	Dyak\GE17757	FBgn0235202	LOC6525856		2.12202	5.0059		4.77454	5.53672		4.77454	4.71711		4.37666	4.89962
	Dyak\GE15484	FBgn0233060	LOC6525857		2.12202	5.0059		4.77454	5.53672		4.77454	4.71711		4.37666	4.89962
	Dyak\GE17760	FBgn0235205	LOC6525859		2.12202	5.0059		4.77454	5.53672		4.77454	4.71711		4.37666	4.89962
	Dyak\GE17762	FBgn0235207	LOC6525861		2.12202	5.0059		4.50928	5.16627		4.90716	4.69274		4.50928	4.95634
	Dyak\GE15483	FBgn0233059	LOC6525862		2.12202	5.0059		4.50928	5.16627		4.90716	4.69274		4.50928	4.95634
	Dyak\GE17763	FBgn0235208	LOC6525863		2.12202	5.0059		4.50928	5.16627		4.90716	4.69274		4.50928	4.95634
	Dyak\GE17764	FBgn0235209	LOC6525864		2.12202	5.31088		4.50928	5.16627		4.90716	4.69274		4.50928	4.95634
	Dyak\GE17765	FBgn0235210	LOC6525865		2.65252	4.61764		3.18302	4.86916		5.30504	4.59715		4.37666	5.03359
	Dyak\GE17767	FBgn0235212	LOC6525868		3.71353	4.35823		2.65252	4.14617		5.03979	4.58288		4.17772	5.15458
	Dyak\GE17768	FBgn0235213	LOC6525869		3.71353	4.35823		2.65252	4.14617		5.03979	4.58288		4.17772	5.15458
	Dyak\GE27493	FBgn0275648	LOC26534674		3.71353	4.35823		2.65252	4.14617		5.03979	4.58288		4.17772	5.15458
	Dyak\GE17771	FBgn0235216	LOC6525871		3.71353	4.35823		2.65252	4.14617		5.03979	4.58288		4.17772	5.15458
	Dyak\GE17772	FBgn0235217	LOC6525872		3.71353	4.35823		3.18302	3.83865		4.77454	4.64045		4.11141	5.1969
	Dyak\GE15480	FBgn0233056	LOC6525873		3.71353	3.51753		3.97878	3.67677		4.64191	4.65716		4.17772	5.22087
	Dyak\GE15477	FBgn0233053	LOC6525875		3.71353	3.51753		3.97878	3.67677		4.64191	4.65716		4.17772	5.22087
	Dyak\Obp18a	FBgn0233052	LOC6525877		3.71353	3.51753		3.97878	3.67677		4.64191	4.65716		4.17772	5.22087
	Dyak\GE15475	FBgn0233051	LOC6525878		3.71353	2.98632		3.97878	3.67677		4.64191	4.65716		4.17772	5.22087
	Dyak\GE15472	FBgn0233048	LOC6525881		3.71353	2.98632		3.97878	3.67677		4.64191	4.65716		4.17772	5.22087
	Dyak\GE15471	FBgn0233047	LOC6525882		3.71353	2.98632		4.77454	3.5225		3.84615	4.68153		4.24403	5.2765
	Dyak\GE17774	FBgn0235219	LOC6525883		3.71353	2.98632		4.77454	3.5225		3.84615	4.68153		4.24403	5.2765
	Dyak\GE17775	FBgn0235220	LOC6525884		3.71353	2.98632		4.77454	3.5225		3.84615	4.68153		4.24403	5.2765
	Dyak\GE17776	FBgn0235221	LOC6525885		3.71353	2.98632		4.77454	3.5225		3.84615	4.68153		4.24403	5.2765
	Dyak\GE15470	FBgn0233046	LOC6525886		3.71353	2.98632		4.77454	3.5225		3.84615	4.68153		4.24403	5.2765
	Dyak\GE17777	FBgn0235222	LOC6525887		3.71353	2.98632		4.77454	3.5225		3.84615	4.68153		4.24403	5.2765
	Dyak\GE15469	FBgn0233045	LOC6525888		3.71353	2.98632		4.77454	3.5225		3.84615	4.68153		4.24403	5.2765
	Dyak\GE15468	FBgn0233044	LOC6525889		4.24403	3.46575		4.77454	3.5225		3.84615	4.68153		4.24403	5.2765
	Dyak\GE15466	FBgn0233042	LOC6525890		4.24403	3.46575		4.77454	3.5225		3.84615	4.68153		4.24403	5.2765
	Dyak\GE15465	FBgn0233041	LOC6525891		4.24403	3.46575		4.77454	3.5225		3.84615	4.68153		4.24403	5.2765
	Dyak\Obp8a	FBgn0235223	LOC6525892		4.24403	3.46575		4.77454	3.5225		3.84615	4.68153		4.24403	5.2765
	Dyak\GE17779	FBgn0235224	LOC6525893		4.24403	3.46575		4.77454	3.5225		3.84615	4.68153		4.24403	5.2765
	Dyak\GE15464	FBgn0233040	LOC6525894		4.24403	3.46575		4.77454	3.5225		3.84615	4.68153		4.24403	5.2765
	Dyak\GE17781	FBgn0235226	LOC6525895		4.24403	3.46575		5.57029	3.36062		3.84615	4.79786		4.17772	5.31611
	Dyak\GE17782	FBgn0235227	LOC6525896		4.24403	3.46575		5.57029	3.36062		3.84615	4.79786		4.17772	5.31611
	Dyak\GE15463	FBgn0233039	LOC6525897		4.24403	3.46575		5.57029	3.36062		3.84615	4.79786		4.17772	5.31611
	Dyak\GE15462	FBgn0233038	LOC6525898		4.24403	3.46575		5.57029	3.36062		3.84615	4.79786		4.17772	5.31611
	Dyak\GE15461	FBgn0233037	LOC6525899		4.24403	3.46575		5.57029	3.36062		3.84615	4.79786		4.17772	5.31611
	Dyak\GE17783	FBgn0067943	LOC6525900		4.24403	3.46575		5.57029	3.36062		3.84615	4.79786		4.17772	5.31611
	Dyak\GE15460	FBgn0233036	LOC6525901		4.24403	3.64638		5.57029	3.36062		3.84615	4.79786		4.17772	5.31611
	Dyak\GE17784	FBgn0235228	LOC6525902		4.24403	3.64638		5.57029	3.36062		3.84615	4.79786		4.17772	5.31611
	Dyak\GE17785	FBgn0235229	LOC6525903		4.24403	3.64638		5.57029	3.36062		3.84615	4.79786		4.17772	5.31611
	Dyak\GE17786	FBgn0235230	LOC6525904		4.24403	3.64638		5.57029	3.36062		3.84615	4.79786		4.17772	5.31611
	Dyak\GE15459	FBgn0233035	LOC6525905		4.24403	3.64638		5.57029	3.36062		3.84615	4.79786		4.17772	5.31611
	Dyak\GE15458	FBgn0233034	LOC6525906		4.24403	3.64638		5.57029	3.36062		3.84615	4.79786		4.17772	5.31611
	Dyak\GE17787	FBgn0235231	LOC6525907		4.24403	3.64638		5.03979	3.71897		3.71353	4.87295		4.24403	5.36938
	Dyak\GE15457	FBgn0233033	LOC6525908		4.24403	3.64638		5.03979	3.71897		3.71353	4.87295		4.24403	5.36938
	Dyak\GE17788	FBgn0235232	LOC6525909		4.24403	3.64638		5.03979	3.71897		3.71353	4.87295		4.24403	5.36938
	Dyak\GE15453	FBgn0233029	LOC6525912		5.83554	3.16076		5.03979	3.71897		3.71353	4.87295		4.24403	5.36938
	Dyak\GE17792	FBgn0235236	LOC6525915		5.83554	3.16076		5.03979	3.71897		3.71353	4.87295		4.24403	5.36938
	Dyak\GE15451	FBgn0233027	LOC6525917		5.83554	3.16076		4.77454	4.3464		3.71353	4.89162		4.24403	5.44191
	Dyak\GE28356	FBgn0276511	LOC26535537		5.83554	3.16076		4.77454	4.3464		3.71353	4.89162		4.24403	5.44191
	Dyak\GE17793	FBgn0235237	LOC6525918		6.36605	3.38698		4.77454	4.3464		3.71353	4.89162		4.24403	5.44191
	Dyak\GE15450	FBgn0233026	LOC6525919		7.42706	5.66765		4.77454	4.86484		3.84615	4.9998		4.11141	5.52464
	Dyak\GE15448	FBgn0233024	LOC6525923		5.30504	6.57641		4.77454	6.57171		3.5809	5.57039		3.84615	5.59676
	Dyak\GE17796	FBgn0235240	LOC6525924		5.30504	6.57641		5.03979	6.10167		3.84615	5.36233		3.77984	5.59175
	Dyak\GE17797	FBgn0235241	LOC6525925		5.30504	6.57641		4.77454	6.57171		3.5809	5.57039		3.84615	5.59676
	Dyak\GE15447	FBgn0233023	LOC6525926		3.18302	6.53083		4.77454	6.57171		3.5809	5.57039		3.84615	5.59676
	Dyak\GE17798	FBgn0068343	LOC6525927		3.18302	6.53083		4.77454	6.57171		3.5809	5.57039		3.84615	5.59676
	Dyak\GE15446	FBgn0233022	LOC6525928		3.18302	6.53083		4.77454	6.57171		3.5809	5.57039		3.84615	5.59676
	Dyak\GE15444	FBgn0233020	LOC6525929		3.18302	6.53083		4.77454	6.57171		3.5809	5.57039		3.84615	5.59676
	Dyak\GE15443	FBgn0233019	LOC6525930		3.18302	6.53083		4.24403	6.56205		3.31565	5.75095		3.71353	5.59676
	Dyak\GE28317	FBgn0276472	LOC26535498		3.18302	6.53083		4.24403	6.56205		3.31565	5.75095		3.71353	5.59676
	Dyak\Hex-A	FBgn0020950	LOC6525931		3.18302	6.53083		4.24403	6.56205		3.31565	5.75095		3.71353	5.59676
	Dyak\GE17800	FBgn0235242	LOC6525932		2.65252	7.6973		4.24403	6.56205		3.31565	5.75095		3.71353	5.59676
	Dyak\GE15442	FBgn0233018	LOC6525933		2.65252	7.6973		4.24403	6.56205		3.31565	5.75095		3.71353	5.59676
	Dyak\GE15441	FBgn0233017	LOC6525934		2.65252	7.6973		4.24403	6.56205		3.31565	5.75095		3.71353	5.59676
	Dyak\GE17802	FBgn0235244	LOC6525935		2.65252	7.6973		4.24403	6.56205		3.31565	5.75095		3.71353	5.59676
	Dyak\GE15440	FBgn0233016	LOC6525937		2.65252	7.6973		3.71353	6.49499		3.5809	5.90439		3.5809	5.57088
	Dyak\GE15439	FBgn0233015	LOC6525938		2.12202	6.20724		3.71353	6.49499		3.5809	5.90439		3.5809	5.57088
	Dyak\GE15438	FBgn0233014	LOC6525939		2.12202	6.20724		2.91777	6.58877		3.84615	6.10363		3.24934	5.59215
	Dyak\GE15437	FBgn0233013	LOC6525940		2.12202	6.20724		2.91777	6.58877		3.84615	6.10363		3.24934	5.59215
	Dyak\GE17805	FBgn0235247	LOC6525941		2.12202	6.20724		2.91777	6.58877		3.84615	6.10363		3.24934	5.59215
	Dyak\GE28237	FBgn0276392	LOC26535418		2.12202	6.20724		2.91777	6.58877		3.84615	6.10363		3.24934	5.59215
	Dyak\GE17806	FBgn0235248	LOC6525942		1.59151	5.60967		2.91777	6.58877		3.84615	6.10363		3.24934	5.59215
	Dyak\GE17808	FBgn0235250	LOC6525944		2.65252	6.3485		2.12202	6.68462		3.97878	6.29196		3.11671	5.62316
	Dyak\GE28900	FBgn0277055	LOC26536081		2.65252	6.3485		2.12202	6.54283		3.97878	6.4633		3.11671	5.66483
	Dyak\GE17809	FBgn0235251	LOC6525946		2.65252	6.3485		2.12202	6.54283		3.97878	6.4633		3.11671	5.66483
	Dyak\GE27485	FBgn0275640	LOC26534666		2.65252	7.13911		2.12202	6.54283		3.97878	6.4633		3.11671	5.66483
	Dyak\GE17810	FBgn0235252	LOC6525948		2.65252	7.13911		1.85676	6.4875		3.71353	6.53582		3.11671	5.6703
	Dyak\Ser7	FBgn0067440	LOC6525949		3.18302	7.10593		2.38727	6.53937		3.31565	6.55231		3.11671	5.68799
	Dyak\GE15432	FBgn0233008	LOC6525950		3.18302	7.10593		2.38727	6.53937		3.31565	6.55231		3.11671	5.68799
	Dyak\GE15430	FBgn0233006	LOC6525952		3.18302	7.10593		2.38727	6.53937		3.31565	6.55231		3.11671	5.68799
	Dyak\GE15429	FBgn0233005	LOC6525953		3.18302	7.10593		2.38727	6.53937		3.31565	6.55231		3.11671	5.68799
	Dyak\GE17814	FBgn0235255	LOC6525954		3.18302	7.10593		2.38727	6.53937		3.31565	6.55231		3.11671	5.68799
	Dyak\GE17815	FBgn0235256	LOC6525955		3.18302	7.10593		2.38727	6.53937		3.31565	6.55231		3.11671	5.68799
	Dyak\GE17816	FBgn0235257	LOC6525956		3.18302	7.10593		2.38727	6.53937		3.31565	6.55231		3.11671	5.68799
	Dyak\GE17818	FBgn0235259	LOC6525958		3.18302	7.10593		2.38727	6.53937		3.31565	6.55231		3.11671	5.68799
	Dyak\GE15428	FBgn0233004	LOC6525959		2.12202	6.84653		2.38727	6.53937		3.31565	6.55231		3.11671	5.68799
	Dyak\GE15427	FBgn0233003	LOC6525960		2.12202	6.84653		2.38727	6.53937		3.31565	6.55231		3.11671	5.68799
	Dyak\GE15426	FBgn0233002	LOC6525961		2.12202	6.84653		3.18302	6.6203		2.91777	6.47814		3.11671	5.68424
	Dyak\snoRNA:GE27233	FBgn0259050	LOC6525962		2.12202	6.84653		3.18302	6.6203		2.91777	6.47814		3.11671	5.68424
	Dyak\GE15425	FBgn0233001	LOC6525963		2.12202	5.87527		2.91777	6.45946		2.38727	6.42057		3.0504	5.69456
	Dyak\GE17819	FBgn0235260	LOC6525964		2.12202	5.87527		2.91777	6.45946		2.38727	6.42057		3.0504	5.69456
	Dyak\GE15422	FBgn0232998	LOC6525966		2.12202	5.87527		2.91777	6.45946		2.38727	6.42057		3.0504	5.69456
	Dyak\GE15421	FBgn0232997	LOC6525967		2.12202	5.87527		2.91777	6.45946		2.38727	6.42057		3.0504	5.69456
	Dyak\GE17821	FBgn0235262	LOC6525968		2.65252	5.92086		2.91777	6.45946		2.38727	6.42057		3.0504	5.69456
	Dyak\GE17822	FBgn0235263	LOC6525969		2.65252	5.92086		2.91777	6.45946		2.38727	6.42057		3.0504	5.69456
	Dyak\GE17824	FBgn0235265	LOC6525970		2.65252	5.92086		3.18302	6.29655		2.65252	6.28763		2.91777	5.74281
	Dyak\GE17825	FBgn0235266	LOC6525971		2.65252	5.92086		3.18302	6.29655		2.65252	6.28763		2.91777	5.74281
	Dyak\GE15420	FBgn0232996	LOC6525973		3.18302	6.83412		3.18302	6.29655		2.65252	6.28763		2.91777	5.74281
[truncated: 232 more rows]

## Sheet: Chr 2L
Recombination rates (cM/Mb) for D.santomea (Llopart et al. 2025) and D. yakuba (Pettie et al. 2022).
Genes are ordered according to their position along chromosome arms in D yakuba
Gene information based on D.yakuba
					cM/Mb
					250 kb-scale			500 kb-scale			1000 kb-scale			2000 kb-scale
	Gene				D.santomea	D.yakuba		D.santomea	D.yakuba		D.santomea	D.yakuba		D.santomea	D.yakuba
	Dyak\GE16527	FBgn0234042	LOC6529156		0	0		0	0		0	0		0	0
	Dyak\GE16516	FBgn0234033	LOC6526249		0	0		0	0		0	0		0	0
	Dyak\GE16505	FBgn0234022	LOC6526244		0	0		0	0		0	0		0	0
	Dyak\GE29106	FBgn0277261	LOC26536287		0	0		0	0		0	0		0	0
	Dyak\GE16538	FBgn0234053	LOC6526248		0	0		0	0		0	0		0	0
	Dyak\GE16549	FBgn0234064	LOC6526245		0	0		0	0		0	0		0	0
	Dyak\GE27866	FBgn0276021	LOC26535047		0	0		0	0		0	0		0	0
	Dyak\GE16494	FBgn0234011	LOC6526246		0	0		0	0		0	0		0	0
	Dyak\GE16560	FBgn0234075	LOC6526247		0	0		0	0		0	0		0	0
	Dyak\GE16571	FBgn0234085	LOC6526250		0	0		0	0		0	0		0	0
	Dyak\GE16483	FBgn0234002	LOC6526251		0	0		0	0		0	0		0	0
	Dyak\GE16582	FBgn0234094	LOC6526252		0	0		0	0		0	0		0	0
	Dyak\GE16471	FBgn0233992	LOC6526253		0	0		0	0		0	0		0	0
	Dyak\GE16460	FBgn0233982	LOC6526254		0	0		0	0		0	0		0	0
	Dyak\GE16449	FBgn0067987	LOC6526255		0	0		0	0		0	0		0	0
	Dyak\GE27815	FBgn0275970	LOC26534996		0	0		0	0		0	0		0	0
	Dyak\GE16593	FBgn0234104	LOC6526256		0	0		0	0		0	0		0	0
	Dyak\GE16438	FBgn0233964	LOC6526257		0	0		0	0		0	0		0	0
	Dyak\GE16427	FBgn0233953	LOC6526258		0	0		0	0		0	0		0	0
	Dyak\GE16416	FBgn0233942	LOC6526259		0	0		0	0		0	0		0	0
	Dyak\GE16604	FBgn0234112	LOC6526260		0	0		0	0		0	0		0	0
	Dyak\GE16405	FBgn0233932	LOC6526261		0	0		0	0		0	0		0	0
	Dyak\GE16383	FBgn0233912	LOC6526263		0	0		0	0		0	0		0	0
	Dyak\GE16615	FBgn0068483	LOC6526264		0	0		0	0		0	0		0	0
	Dyak\GE16626	FBgn0234127	LOC6526265		0	0		0	0		0	0		0	0
	Dyak\GE16372	FBgn0233901	LOC6526266		0	0		0	0		0	0		0	0
	Dyak\GE16637	FBgn0234136	LOC6526267		0	0		0	0		0	0		0	0
	Dyak\GE16648	FBgn0234146	LOC6526268		0	0		0	0		0	0		0	0
	Dyak\GE16360	FBgn0233889	LOC6526269		0	0		0	0		0	0		0	0
	Dyak\GE16659	FBgn0234156	LOC6526270		0	0		0	0		0	0		0	0
	Dyak\GE16349	FBgn0233879	LOC6526271		0	0		0	0.21245		0	0		0	0
	Dyak\GE16670	FBgn0234167	LOC6526272		0	0		0	0.21245		0	0		0	0
	Dyak\GE16338	FBgn0233868	LOC6526273		0	0		0	0.21245		0	0		0	0
	Dyak\GE16327	FBgn0233859	LOC6526274		0	0		0	0.21245		0	0		0	0
	Dyak\GE16316	FBgn0084899	LOC6526275		0	0		0	0.21245		0	0		0	0
	Dyak\GE16681	FBgn0234178	LOC6526276		0	0		0	0.21245		0	0		0	0
	Dyak\GE16305	FBgn0233839	LOC6526277		0	0		0	0.21245		0	0		0	0
	Dyak\GE16692	FBgn0234189	LOC6526278		0	0		0	0.21245		0	0		0	0
	Dyak\GE16294	FBgn0233830	LOC6526279		0	0		0	0.21245		0	0		0	0
	Dyak\GE16703	FBgn0234200	LOC6526280		0	0		0	0.339919		0	0		0	0
	Dyak\GE16283	FBgn0233819	LOC6526281		0	0		0	0.339919		0	0		0	0
	Dyak\GE16272	FBgn0233808	LOC6526282		0	0		0	0.339919		0	0		0	0
	Dyak\GE16249	FBgn0233787	LOC6526284		0	0		0	0.339919		0	0		0	0
	Dyak\GE16714	FBgn0234211	LOC6526286		0	0		0	0.339919		0	0		0	0
	Dyak\GE16227	FBgn0233767	LOC6526287		0	0		0	0.339919		0	0		0	0
	Dyak\Hop	FBgn0066134	LOC6526288		0	0		0	0.339919		0	0		0	0
	Dyak\GE16736	FBgn0234232	LOC6526289		0	0		0	0.339919		0	0		0	0
	Dyak\Plc21C	FBgn0064255	LOC6526290		0	0.509879		0	0.339919		0	0		0	0
	Dyak\GE16217	FBgn0233758	LOC6526291		0	0.509879		0	0.339919		0	0		0	0
	Dyak\GE16206	FBgn0233747	LOC6526292		0	0.509879		0	0.339919		0	0		0	0
	Dyak\GE27631	FBgn0275786	LOC26534812		0	0.509879		0	0.339919		0	0		0	0
	Dyak\GE16195	FBgn0233737	LOC6526293		0	0.509879		0	0.552369		0	0		0	0
	Dyak\GE16184	FBgn0233726	LOC6526294		0	0.509879		0	0.552369		0	0		0	0
	Dyak\GE16173	FBgn0233716	LOC6526295		0	0.509879		0	0.552369		0	0		0	0
	Dyak\GE16769	FBgn0234262	LOC6526298		0	0.764818		0	0.552369		0	0		0	0
	Dyak\GE16151	FBgn0233695	LOC6526299		0	0.764818		0	0.764818		0	0		0	0
	Dyak\GE16780	FBgn0234273	LOC6526300		0	0.764818		0	0.764818		0	0		0	0
	Dyak\GE16139	FBgn0233684	LOC6526301		0	0.764818		0	0.764818		0	0		0	0
	Dyak\GE16791	FBgn0234284	LOC6526302		0	0.764818		0	0.764818		0	0		0	0
	Dyak\GE16128	FBgn0233674	LOC6526303		0	0.764818		0	0.764818		0	0		0	0
	Dyak\RpLP1	FBgn0068061	LOC6526304		0	0.764818		0	0.764818		0	0		0	0
	Dyak\GE16117	FBgn0233663	LOC6526305		0	0.764818		0	0.764818		0	0		0	0
	Dyak\GE16814	FBgn0234306	LOC6526306		0	0.764818		0	0.764818		0	0		0	0
	Dyak\GE16825	FBgn0234317	LOC6526307		0	0.764818		0	0.764818		0	0		0	0
	Dyak\GE16836	FBgn0234328	LOC6526308		0	0.764818		0.255428	0.892288		0	0		0	0
	Dyak\crq	FBgn0064249	LOC6526309		0	0.764818		0.255428	0.892288		0	0		0	0
	Dyak\GE16847	FBgn0234339	LOC6526310		0	0.764818		0.255428	0.892288		0	0		0	0
	Dyak\GE16858	FBgn0234350	LOC6526311		0	0.764818		0.255428	0.892288		0	0		0	0
	Dyak\GE16095	FBgn0233643	LOC6526312		0	1.2747		0.255428	0.892288		0	0		0	0
	Dyak\GE16869	FBgn0234361	LOC6526313		0	1.2747		0.255428	0.892288		0	0		0	0
	Dyak\cbt	FBgn0233632	LOC6526314		0	1.2747		0.255428	0.892288		0	0		0	0
	Dyak\GE16880	FBgn0234370	LOC6526315		0	1.2747		0.255428	1.02017		0.127714	0.782805		0	0
	Dyak\GE16073	FBgn0233621	LOC6526316		0	1.2747		0.255428	1.10556		0.255428	0.871083		0	0
	Dyak\GE16062	FBgn0233612	LOC6526317		0	1.2747		0.255428	1.10556		0.255428	0.871083		0	0
	Dyak\GE16891	FBgn0234381	LOC6526318		0	1.2747		0.255428	1.10556		0.255428	0.871083		0	0
	Dyak\GE16051	FBgn0233601	LOC6526319		0	1.2747		0.255428	1.10556		0.255428	0.871083		0	0
	Dyak\GE16040	FBgn0233591	LOC6526320		0	1.2747		0.255428	1.10556		0.255428	0.871083		0	0
	Dyak\GE16902	FBgn0234392	LOC6526321		0	0.764818		0.255428	1.10556		0.255428	0.871083		0	0
	Dyak\GE16029	FBgn0233581	LOC6526322		0	0.764818		0.255428	1.10556		0.255428	0.871083		0	0
	Dyak\GE16913	FBgn0234403	LOC6526323		0	0.764818		0.255428	1.10556		0.255428	0.871083		0	0
	Dyak\GE16018	FBgn0233570	LOC6526324		0	0.764818		0.255428	1.10556		0.255428	0.871083		0	0
	Dyak\GE16924	FBgn0234413	LOC6526325		0	0.764818		0.255428	1.10556		0.255428	0.871083		0	0
	Dyak\GE16007	FBgn0233560	LOC6526326		0	0.764818		0.255428	1.10556		0.255428	0.871083		0	0
	Dyak\GE16935	FBgn0234423	LOC6526327		0	0.764818		0.255428	1.10556		0.255428	0.871083		0	0
	Dyak\GE15996	FBgn0233550	LOC6526328		0	0.764818		0.255428	1.10556		0.255428	0.871083		0	0
	Dyak\GE16946	FBgn0234434	LOC6526329		0	0.764818		0.255428	1.10556		0.255428	0.871083		0	0
	Dyak\GE15985	FBgn0233539	LOC6526331		0	0.764818		0.255428	1.10597		0.255428	0.975294		0	0
	Dyak\GE16968	FBgn0234455	LOC6526332		0	0.764818		0.255428	1.10597		0.255428	0.975294		0	0
	Dyak\GE28985	FBgn0277140	LOC26536166		0	0.764818		0.255428	1.10597		0.255428	0.975294		0	0
	Dyak\GE15974	FBgn0233530	LOC6526333		0.510856	1.27716		0.255428	1.10597		0.255428	0.975294		0	0
	Dyak\GE16979	FBgn0234466	LOC6526334		0.510856	1.27716		0.255428	1.05724		0.255428	1.09809		0	0
	Dyak\GE16990	FBgn0234476	LOC6526335		0.510856	1.27716		0.255428	1.05724		0.255428	1.09809		0	0
	Dyak\GE15963	FBgn0233519	LOC6526336		0.510856	1.27716		0.255428	1.12974		0.255428	1.2023		0	0
	Dyak\GE17001	FBgn0234487	LOC6526337		0.510856	0.767279		0.255428	1.12974		0.255428	1.2023		0	0
	Dyak\GE15953	FBgn0233509	LOC6526338		0.510856	0.767279		0.255428	1.19519		0.383142	1.30651		0	0
	Dyak\GE17012	FBgn0234498	LOC6526339		0.510856	0.982333		0.255428	1.19519		0.383142	1.30651		0	0
	Dyak\GE17023	FBgn0234509	LOC6526340		0.510856	0.982333		0.255428	1.19519		0.383142	1.30651		0	0
	Dyak\GE17034	FBgn0234518	LOC6526341		0.510856	0.982333		0.255428	1.19519		0.383142	1.30651		0	0
	Dyak\GE17045	FBgn0234529	LOC6526342		0.510856	0.982333		0.510856	1.21774		0.383142	1.39479		0	0
	Dyak\GE17056	FBgn0234540	LOC6526343		0.510856	0.982333		0.510856	1.21774		0.383142	1.39479		0	0
	Dyak\GE17067	FBgn0234550	LOC6526344		0.510856	0.982333		0.510856	1.21774		0.383142	1.39479		0	0
	Dyak\GE15942	FBgn0233499	LOC6526345		0.510856	0.982333		0.510856	1.21774		0.383142	1.39479		0	0
	Dyak\GE17078	FBgn0234561	LOC6526346		0.510856	1.70973		0.510856	1.21774		0.383142	1.39479		0	0
	Dyak\GE17089	FBgn0234572	LOC6526347		0.510856	1.70973		0.510856	1.21774		0.383142	1.39479		0	0
	Dyak\GE15931	FBgn0233488	LOC6526348		0.510856	1.70973		0.510856	1.21774		0.383142	1.39479		0	0
	Dyak\GE17100	FBgn0234583	LOC6526349		0.510856	1.70973		0.510856	1.21774		0.383142	1.39479		0	0
	Dyak\GE15920	FBgn0233479	LOC6526350		0.510856	1.70973		0.510856	1.21774		0.383142	1.39479		0	0
	Dyak\GE15909	FBgn0233469	LOC6526351		0.510856	1.70973		0.510856	1.21774		0.383142	1.39479		0	0
	Dyak\GE29228	FBgn0277383	LOC26536409		0.510856	1.70973		0.510856	1.21774		0.383142	1.39479		0	0
	Dyak\GE17121	FBgn0234602	LOC6526352		0.510856	1.70973		0.510856	1.21774		0.383142	1.39479		0	0
	Dyak\GE15898	FBgn0233458	LOC6526353		0.510856	1.70973		0.510856	1.21774		0.383142	1.39479		0	0
	Dyak\GE17132	FBgn0234613	LOC6526354		0.510856	1.70973		0.510856	1.28278		0.510856	1.57165		0	0
	Dyak\GE15887	FBgn0233448	LOC6526355		0.510856	1.70973		0.510856	1.28278		0.510856	1.57165		0	0
	Dyak\GE15876	FBgn0233437	LOC6526356		0.510856	1.70973		0.510856	1.28278		0.510856	1.57165		0	0
	Dyak\GE17144	FBgn0234625	LOC6526357		0	1.1575		0.510856	1.28278		0.510856	1.57165		0	0
	Dyak\GE17155	FBgn0234635	LOC6526358		0	1.1575		0.510856	1.28278		0.510856	1.57165		0	0
	Dyak\GE17166	FBgn0234645	LOC6526359		0	1.1575		0.510856	1.28278		0.510856	1.57165		0	0
	Dyak\GE15865	FBgn0233426	LOC6526360		0	1.1575		0.510856	1.28278		0.510856	1.57165		0	0
	Dyak\snoRNA:GE27095	FBgn0258912	LOC6526361		0	1.1575		0.510856	1.28278		0.510856	1.57165		0	0
	Dyak\GE15854	FBgn0233416	LOC6526362		0	1.1575		0.510856	1.28278		0.510856	1.57165		0	0
	Dyak\GE17177	FBgn0234656	LOC6526363		0	1.1575		0.510856	1.28278		0.510856	1.57165		0	0
	Dyak\GE17188	FBgn0234667	LOC6526364		0	1.1575		0.510856	1.48234		0.510856	1.71415		0	0
	Dyak\GE15843	FBgn0233407	LOC6526365		0	1.1575		0.510856	1.48234		0.510856	1.71415		0	0
	Dyak\GE17210	FBgn0234688	LOC6526367		0	1.1575		0.510856	1.48234		0.510856	1.71415		0	0
	Dyak\snRNA:U1:1	FBgn0259057	LOC6526368		0.510856	1.41244		0.510856	1.48234		0.510856	1.71415		0	0
	Dyak\snRNA:U1:2	FBgn0259058	LOC6526369		0.510856	1.41244		0.510856	1.48234		0.510856	1.71415		0	0
	Dyak\GE17232	FBgn0234710	LOC6526371		0.510856	1.41244		0.510856	1.48234		0.510856	1.71415		0	0
	Dyak\GE17243	FBgn0234721	LOC6526372		0.510856	1.41244		0.255428	1.59652		0.63857	1.87508		0	0
	Dyak\GE15821	FBgn0233385	LOC6526374		0.510856	1.96467		0.510856	1.67444		0.63857	2.08147		0.893997	2.94327
	Dyak\GE28026	FBgn0276181	LOC26535207		0.510856	1.96467		0.510856	1.67444		0.63857	2.08147		0.893997	2.94327
	Dyak\GE17266	FBgn0234744	LOC6526375		0.510856	1.96467		0.510856	1.8444		0.63857	2.33332		0.893997	3.11553
	Dyak\GE15810	FBgn0233375	LOC6526376		0.510856	1.66738		0.510856	1.8444		0.63857	2.33332		0.893997	3.11553
	Dyak\GE17276	FBgn0234752	LOC6526377		0.510856	1.66738		0.510856	1.8444		0.63857	2.33332		0.893997	3.11553
	Dyak\GE17286	FBgn0234760	LOC6526378		0.510856	1.66738		0.510856	1.8444		0.63857	2.33332		0.893997	3.11553
	Dyak\GE15799	FBgn0233364	LOC6526379		0.510856	1.66738		0.766284	2.20809		0.63857	2.5555		0.893997	3.29029
	Dyak\GE15788	FBgn0233353	LOC6526380		0.510856	1.66738		0.766284	2.20809		0.63857	2.5555		0.893997	3.29029
	Dyak\GE17297	FBgn0234770	LOC6526381		1.02171	2.17726		0.766284	2.20809		0.63857	2.5555		0.893997	3.29029
	Dyak\GE17308	FBgn0234781	LOC6526382		1.02171	2.17726		0.766284	2.20809		0.63857	2.5555		0.893997	3.29029
	Dyak\GE15777	FBgn0233342	LOC6526383		1.02171	2.17726		0.766284	2.20809		0.63857	2.5555		0.893997	3.29029
	Dyak\GE17319	FBgn0234791	LOC6526384		1.02171	2.17726		0.766284	2.20809		0.63857	2.5555		0.893997	3.29029
	Dyak\GE15766	FBgn0233331	LOC6526385		1.02171	2.17726		0.766284	2.20809		0.63857	2.5555		0.893997	3.29029
	Dyak\GE17330	FBgn0234801	LOC6526386		1.02171	2.17726		0.766284	2.52265		0.893997	2.88452		0.893997	3.45076
	Dyak\GE17341	FBgn0234812	LOC6526387		1.02171	2.17726		0.766284	2.52265		0.893997	2.88452		0.893997	3.45076
	Dyak\GE17352	FBgn0234823	LOC6526388		1.02171	2.17726		0.766284	2.52265		0.893997	2.88452		0.893997	3.45076
	Dyak\GE15755	FBgn0233320	LOC6526389		1.02171	2.17726		0.766284	2.52265		0.893997	2.88452		0.893997	3.45076
	Dyak\GE17363	FBgn0085069	LOC6526390		1.02171	2.17726		0.766284	2.52265		0.893997	2.88452		0.893997	3.45076
	Dyak\GE15744	FBgn0233311	LOC6526391		1.02171	2.17726		0.766284	2.52265		0.893997	2.88452		0.893997	3.45076
	Dyak\GE17374	FBgn0234842	LOC6526392		0.510856	2.17726		0.766284	2.52265		0.893997	2.88452		0.893997	3.45076
	Dyak\GE15733	FBgn0233300	LOC6526393		0.510856	2.17726		0.766284	2.52265		0.893997	2.88452		0.893997	3.45076
	Dyak\GE17385	FBgn0234853	LOC6526394		0.510856	2.17726		0.766284	2.52265		0.893997	2.88452		0.893997	3.45076
	Dyak\GE17396	FBgn0234864	LOC6526395		0.510856	2.17726		0.766284	2.52265		0.893997	2.88452		0.893997	3.45076
	Dyak\GE15722	FBgn0233289	LOC6526396		0.510856	2.17726		0.766284	2.52265		0.893997	2.88452		0.893997	3.45076
	Dyak\GE17407	FBgn0234875	LOC6526397		0.510856	2.17726		0.766284	2.52265		0.893997	2.88452		0.893997	3.45076
	Dyak\GE15711	FBgn0233278	LOC6526398		0.510856	2.17726		0.766284	2.52265		0.893997	2.88452		0.893997	3.45076
	Dyak\GE17418	FBgn0234885	LOC6526399		0.510856	2.17726		0.766284	2.52265		0.893997	2.88452		0.893997	3.45076
	Dyak\GE17429	FBgn0234896	LOC6526400		0.510856	2.17726		0.766284	2.52265		0.893997	2.88452		0.893997	3.45076
	Dyak\GE15699	FBgn0233267	LOC6526401		0.510856	2.17726		1.02171	2.8368		1.02171	3.33136		0.893997	3.63012
	Dyak\GE17440	FBgn0234907	LOC6526402		0.510856	2.17726		1.02171	2.8368		1.02171	3.33136		0.893997	3.63012
	Dyak\GE17451	FBgn0234918	LOC6526403		0.510856	2.17726		1.02171	2.8368		1.02171	3.33136		0.893997	3.63012
	Dyak\GE15688	FBgn0233256	LOC6526404		0.510856	2.17726		1.02171	2.8368		1.02171	3.33136		0.893997	3.63012
	Dyak\GE17484	FBgn0234949	LOC6526407		0.510856	2.17726		1.02171	2.8368		1.02171	3.33136		0.893997	3.63012
	Dyak\GE17506	FBgn0234967	LOC6526409		0.510856	3.59462		1.02171	2.8368		1.02171	3.33136		0.893997	3.63012
	Dyak\GE17517	FBgn0234977	LOC6526410		0.510856	3.59462		1.02171	3.23675		1.14942	3.75131		0.893997	3.75269
	Dyak\GE17528	FBgn0234988	LOC6526411		1.02171	3.55473		1.02171	3.23675		1.14942	3.75131		0.893997	3.75269
	Dyak\GE17539	FBgn0234998	LOC6526412		1.02171	3.84956		0.766284	3.75834		1.27714	4.12829		0.957854	3.9015
	Dyak\GE17550	FBgn0235009	LOC6526413		1.02171	3.84956		0.766284	3.75834		1.27714	4.12829		0.957854	3.9015
	Dyak\GE15677	FBgn0233246	LOC6526414		1.02171	3.84956		0.766284	4.20078		1.27714	4.53745		1.14942	4.0465
	Dyak\GE17560	FBgn0235017	LOC6526415		1.02171	3.84956		0.766284	4.20078		1.27714	4.53745		1.14942	4.0465
	Dyak\GE15666	FBgn0233236	LOC6526416		1.02171	3.84956		0.766284	4.20078		1.27714	4.53745		1.14942	4.0465
	Dyak\GE15655	FBgn0233225	LOC6526417		1.02171	3.84956		0.766284	4.20078		1.27714	4.53745		1.14942	4.0465
	Dyak\GE15644	FBgn0233214	LOC6526418		1.02171	3.84956		0.766284	4.20078		1.27714	4.53745		1.14942	4.0465
	Dyak\GE15633	FBgn0233203	LOC6526419		1.02171	3.84956		0.766284	4.20078		1.27714	4.53745		1.14942	4.0465
	Dyak\GE15622	FBgn0233192	LOC6526420		1.02171	3.84956		0.766284	4.20078		1.27714	4.53745		1.14942	4.0465
	Dyak\GE15611	FBgn0233182	LOC6526421		1.02171	3.84956		0.766284	4.20078		1.27714	4.53745		1.14942	4.0465
	Dyak\GE17571	FBgn0235028	LOC6526422		1.02171	4.06707		0.766284	4.20078		1.27714	4.53745		1.14942	4.0465
	Dyak\GE15600	FBgn0233172	LOC6526423		1.02171	4.06707		1.27714	4.60697		1.53257	4.9038		1.341	4.17017
	Dyak\GE28568	FBgn0276723	LOC26535749		1.02171	5.30681		1.27714	4.60697		1.53257	4.9038		1.341	4.17017
	Dyak\GE29199	FBgn0277354	LOC26536380		1.02171	5.30681		1.788	5.36979		1.53257	5.13671		1.40485	4.27962
	Dyak\GE17582	FBgn0235039	LOC6526424		1.02171	4.83189		1.788	6.13303		1.66028	5.42007		1.40485	4.47086
	Dyak\GE17593	FBgn0235049	LOC6526425		1.02171	4.83189		1.788	6.13303		1.66028	5.42007		1.40485	4.47086
	Dyak\GE17604	FBgn0235059	LOC6526426		1.02171	4.83189		1.788	6.13303		1.66028	5.42007		1.40485	4.47086
	Dyak\GE17615	FBgn0235068	LOC6526427		1.02171	4.83189		1.788	6.13303		1.66028	5.42007		1.40485	4.47086
	Dyak\GE15588	FBgn0233160	LOC6526428		1.02171	4.83189		1.788	6.13303		1.66028	5.42007		1.40485	4.47086
	Dyak\GE15577	FBgn0233149	LOC6526429		1.02171	4.83189		1.788	6.13303		1.66028	5.42007		1.40485	4.47086
	Dyak\GE15566	FBgn0233138	LOC6526430		0.510856	6.03174		1.788	6.13303		1.66028	5.42007		1.40485	4.47086
	Dyak\GE15555	FBgn0233127	LOC6526431		0.510856	6.03174		1.788	6.13303		1.66028	5.42007		1.40485	4.47086
	Dyak\GE27554	FBgn0275709	LOC26534735		0.510856	6.03174		1.788	6.13303		1.66028	5.42007		1.40485	4.47086
	Dyak\GE17626	FBgn0235079	LOC6526432		0.510856	6.03174		1.788	6.13303		1.66028	5.42007		1.40485	4.47086
	Dyak\GE28078	FBgn0276233	LOC26535259		0.510856	6.03174		2.04342	6.65339		1.53257	5.67156		1.46871	4.65981
	Dyak\GE17637	FBgn0235089	LOC6526435		2.04342	8.13169		2.04342	6.65339		1.53257	5.67156		1.46871	4.65981
	Dyak\GE15544	FBgn0233117	LOC6526433		2.04342	8.13169		2.04342	6.65339		1.53257	5.67156		1.46871	4.65981
	Dyak\GE15533	FBgn0233106	LOC6526434		2.04342	8.13169		1.788	7.09542		1.53257	5.92871		1.46871	4.86327
	Dyak\GE17648	FBgn0235099	LOC6526436		2.04342	8.13169		1.788	7.09542		1.53257	5.92871		1.46871	4.86327
	Dyak\RFeSP	FBgn0068089	LOC6526437		2.04342	8.42897		1.788	7.09542		1.53257	5.92871		1.46871	4.86327
	Dyak\GE28255	FBgn0276410	LOC26535436		2.04342	8.42897		2.29885	7.54492		1.53257	6.06509		1.46871	5.12845
	Dyak\chinmo	FBgn0235110	LOC6526439		3.06513	7.18924		2.29885	7.54492		1.53257	6.06509		1.46871	5.12845
	Dyak\GE17670	FBgn0235120	LOC6526440		3.06513	7.18924		2.04342	7.48817		1.53257	6.24648		1.53257	5.44952
	Dyak\GE15500	FBgn0233076	LOC6526441		3.06513	7.18924		2.04342	7.48817		1.53257	6.24648		1.53257	5.44952
	Dyak\GE17681	FBgn0235129	LOC6526442		3.06513	7.18924		2.04342	7.48817		1.53257	6.24648		1.53257	5.44952
	Dyak\GE15489	FBgn0233065	LOC6526443		3.06513	7.18924		2.04342	7.48817		1.53257	6.24648		1.53257	5.44952
	Dyak\GE15478	FBgn0233054	LOC6526444		3.06513	7.95898		2.04342	7.48817		1.53257	6.24648		1.53257	5.44952
	Dyak\GE15467	FBgn0233043	LOC6526445		3.06513	7.95898		2.04342	7.48817		1.53257	6.24648		1.53257	5.44952
	Dyak\GE17692	FBgn0235139	LOC6526446		3.06513	7.95898		2.04342	7.48817		1.53257	6.24648		1.53257	5.44952
	Dyak\GE17703	FBgn0235150	LOC6526447		3.06513	7.95898		2.04342	7.48817		1.53257	6.24648		1.53257	5.44952
	Dyak\GE15456	FBgn0233032	LOC6526448		3.06513	7.95898		2.04342	7.48817		1.53257	6.24648		1.53257	5.44952
	Dyak\GE17714	FBgn0235161	LOC6526449		3.06513	7.95898		2.29885	7.16641		1.40485	6.31353		1.53257	5.74213
	Dyak\GE15445	FBgn0233021	LOC6526450		3.06513	7.95898		2.29885	7.16641		1.40485	6.31353		1.53257	5.74213
	Dyak\GE17725	FBgn0235172	LOC6526451		3.06513	7.95898		2.29885	7.16641		1.40485	6.31353		1.53257	5.74213
	Dyak\GE15434	FBgn0233010	LOC6526452		3.06513	7.95898		2.29885	7.16641		1.40485	6.31353		1.53257	5.74213
	Dyak\GE15423	FBgn0232999	LOC6526453		3.06513	7.95898		2.29885	7.16641		1.40485	6.31353		1.53257	5.74213
	Dyak\GE17736	FBgn0235182	LOC6526454		3.06513	7.52887		2.29885	7.16641		1.40485	6.31353		1.53257	5.74213
	Dyak\GE17747	FBgn0235193	LOC6526455		3.06513	7.52887		2.29885	7.16641		1.40485	6.31353		1.53257	5.74213
	Dyak\GE17975	FBgn0235409	LOC6526456		3.06513	7.52887		2.29885	6.7951		1.53257	6.44198		1.788	6.02994
	Dyak\GE15412	FBgn0232988	LOC6526457		3.06513	7.52887		2.29885	6.7951		1.53257	6.44198		1.788	6.02994
	Dyak\GE15401	FBgn0232979	LOC6526458		3.06513	7.52887		2.29885	6.7951		1.53257	6.44198		1.788	6.02994
	Dyak\GE15390	FBgn0232968	LOC6526459		3.06513	7.52887		2.29885	6.7951		1.53257	6.44198		1.788	6.02994
	Dyak\GE15379	FBgn0232957	LOC6526460		3.06513	7.52887		2.29885	6.7951		1.53257	6.44198		1.788	6.02994
	Dyak\GE15367	FBgn0232947	LOC6526461		2.55428	5.69125		2.29885	6.7951		1.53257	6.44198		1.788	6.02994
	Dyak\GE15356	FBgn0232936	LOC6526462		2.55428	5.69125		2.29885	6.7951		1.53257	6.44198		1.788	6.02994
	Dyak\GE15345	FBgn0232925	LOC6526463		2.55428	5.69125		2.29885	6.7951		1.53257	6.44198		1.788	6.02994
	Dyak\GE17758	FBgn0235203	LOC6526464		2.55428	5.69125		2.29885	6.64549		1.788	6.48433		1.91571	6.2963
	Dyak\GE15334	FBgn0232916	LOC6526465		2.55428	6.20113		2.29885	6.64549		1.788	6.48433		1.91571	6.2963
	Dyak\GE17769	FBgn0235214	LOC6526466		2.55428	6.20113		2.29885	6.64549		1.788	6.48433		1.91571	6.2963
	Dyak\GE29250	FBgn0277405	LOC26536431		2.55428	6.20113		2.29885	6.64549		1.788	6.48433		1.91571	6.2963
	Dyak\GE15323	FBgn0232905	LOC6526467		2.55428	6.20113		2.29885	6.64549		1.788	6.48433		1.91571	6.2963
	Dyak\GE28541	FBgn0276696	LOC26535722		2.55428	6.20113		2.29885	6.64549		1.788	6.48433		1.91571	6.2963
	Dyak\GE27972	FBgn0276127	LOC26535153		2.55428	6.20113		2.29885	6.64549		1.788	6.48433		1.91571	6.2963
	Dyak\GE28250	FBgn0276405	LOC26535431		2.55428	6.20113		1.788	6.2818		2.17114	6.54028		1.91571	6.54238
	Dyak\GE27570	FBgn0275725	LOC26534751		2.55428	6.20113		1.788	6.2818		2.17114	6.54028		1.91571	6.54238
	Dyak\GE27864	FBgn0276019	LOC26535045		2.55428	6.20113		1.788	6.2818		2.17114	6.54028		1.91571	6.54238
	Dyak\GE17780	FBgn0235225	LOC6526468		1.53257	6.20113		1.788	6.2818		2.17114	6.54028		1.91571	6.54238
	Dyak\tRNA:GE26606	FBgn0258423	LOC6526469		1.53257	6.20113		1.27714	6.10314		2.17114	6.48922		2.10728	6.7064
	Dyak\GE15313	FBgn0232896	LOC6526470		1.53257	6.20113		1.27714	6.10314		2.17114	6.48922		2.10728	6.7064
	Dyak\GE15302	FBgn0232886	LOC6526471		1.53257	6.20113		1.27714	6.10314		2.17114	6.48922		2.10728	6.7064
	Dyak\GE15291	FBgn0232877	LOC6526473		1.53257	6.20113		1.27714	6.10314		2.17114	6.48922		2.10728	6.7064
	Dyak\tRNA:GE26607	FBgn0258424	LOC6526474		1.53257	6.2916		1.27714	6.10314		2.17114	6.48922		2.10728	6.7064
	Dyak\GE17801	FBgn0235243	LOC6526475		1.53257	6.2916		1.27714	6.10314		2.17114	6.48922		2.10728	6.7064
	Dyak\GE15283	FBgn0232869	LOC6526476		1.53257	6.2916		1.27714	6.10314		2.17114	6.48922		2.10728	6.7064
	Dyak\GE17812	FBgn0235254	LOC6526477		1.53257	6.2916		1.02171	5.97499		2.17114	6.45907		2.23499	6.84069
	Dyak\GE17823	FBgn0235264	LOC6526478		1.53257	6.2916		1.02171	5.97499		2.17114	6.45907		2.23499	6.84069
	Dyak\GE15280	FBgn0232866	LOC6526479		1.53257	6.2916		1.02171	5.97499		2.17114	6.45907		2.23499	6.84069
	Dyak\GE17834	FBgn0235275	LOC6526480		1.53257	6.2916		1.02171	5.97499		2.17114	6.45907		2.23499	6.84069
	Dyak\GE17845	FBgn0235285	LOC6526481		1.53257	6.2916		1.02171	5.97499		2.17114	6.45907		2.23499	6.84069
	Dyak\GE17856	FBgn0235296	LOC6526482		1.53257	6.2916		1.02171	5.97499		2.17114	6.45907		2.23499	6.84069
	Dyak\Obp22a	FBgn0232862	LOC6526483		1.53257	6.2916		1.02171	5.97499		2.17114	6.45907		2.23499	6.84069
	Dyak\GE15268	FBgn0232855	LOC6526484		1.53257	5.7768		1.02171	5.97499		2.17114	6.45907		2.23499	6.84069
	Dyak\GE15257	FBgn0232845	LOC6526485		1.53257	5.7768		1.02171	5.97499		2.17114	6.45907		2.23499	6.84069
	Dyak\GE17867	FBgn0235306	LOC6526486		1.53257	5.7768		1.02171	5.97499		2.17114	6.45907		2.23499	6.84069
	Dyak\tRNA:GE26608	FBgn0258425	LOC6526487		1.53257	5.7768		1.02171	5.97499		2.17114	6.45907		2.23499	6.84069
	Dyak\tRNA:GE26609	FBgn0258426	LOC6526488		1.53257	5.7768		1.02171	5.97499		2.17114	6.45907		2.23499	6.84069
	Dyak\GE17889	FBgn0235327	LOC6526493		1.53257	5.7768		1.02171	5.97499		2.17114	6.45907		2.23499	6.84069
	Dyak\tRNA:GE26610	FBgn0258427	LOC6526490		1.53257	5.7768		1.02171	5.97499		2.17114	6.45907		2.23499	6.84069
	Dyak\tRNA:GE26611	FBgn0258428	LOC6526491		1.53257	5.7768		1.02171	5.97499		2.17114	6.45907		2.23499	6.84069
	Dyak\tRNA:GE26612	FBgn0258429	LOC6526492		1.53257	5.7768		1.02171	5.97499		2.17114	6.45907		2.23499	6.84069
	Dyak\tRNA:GE26613	FBgn0258430	LOC6526494		1.53257	5.7768		1.02171	5.96184		2.29885	6.43723		2.17114	6.96068
	Dyak\GE15249	FBgn0232837	LOC6526495		1.53257	5.7768		1.02171	5.96184		2.29885	6.43723		2.17114	6.96068
	Dyak\GE15246	FBgn0232834	LOC6526496		1.53257	5.7768		1.02171	5.96184		2.29885	6.43723		2.17114	6.96068
	Dyak\GE17900	FBgn0235337	LOC6526497		1.53257	5.7768		1.02171	5.96184		2.29885	6.43723		2.17114	6.96068
	Dyak\GE17911	FBgn0235347	LOC6526498		1.53257	5.7768		1.02171	5.96184		2.29885	6.43723		2.17114	6.96068
	Dyak\GE17922	FBgn0235358	LOC6526500		0.510856	6.45693		1.02171	5.96184		2.29885	6.43723		2.17114	6.96068
	Dyak\GE15237	FBgn0232825	LOC6526501		0.510856	6.45693		1.788	5.92573		2.29885	6.52551		2.17114	7.04851
	Dyak\GE17932	FBgn0235368	LOC6526502		0.510856	6.45693		1.788	5.92573		2.29885	6.52551		2.17114	7.04851
	Dyak\GE15231	FBgn0232819	LOC6526503		0	4.92237		1.788	5.92573		2.29885	6.52551		2.17114	7.04851
	Dyak\GE17935	FBgn0235371	LOC6526504		0	4.92237		1.788	5.92573		2.29885	6.52551		2.17114	7.04851
	Dyak\GE15227	FBgn0232815	LOC6526505		0	4.92237		2.04342	5.83164		2.04342	6.67269		2.23499	7.09711
	Dyak\GE15225	FBgn0232813	LOC6526506		0	4.92237		2.04342	5.83164		2.04342	6.67269		2.23499	7.09711
	Dyak\GE17943	FBgn0235378	LOC6526507		0	4.92237		2.04342	5.83164		2.04342	6.67269		2.23499	7.09711
	Dyak\GE17954	FBgn0235388	LOC6526508		0	4.92237		2.04342	5.83164		2.04342	6.67269		2.23499	7.09711
	Dyak\GE17965	FBgn0235399	LOC6526509		0	4.92237		2.04342	5.83164		2.04342	6.67269		2.23499	7.09711
	Dyak\GE15223	FBgn0232811	LOC6526510		0.510856	6.12222		2.04342	5.83164		2.04342	6.67269		2.23499	7.09711
	Dyak\GE28907	FBgn0277062	LOC26536088		0.510856	6.12222		2.04342	5.83164		2.04342	6.67269		2.23499	7.09711
	Dyak\GE28855	FBgn0277010	LOC26536036		0.510856	6.12222		2.04342	5.83164		2.04342	6.67269		2.23499	7.09711
	Dyak\tRNA:GE26614	FBgn0258431	LOC6526515		0.510856	6.12222		2.29885	5.73796		2.04342	6.98594		2.36271	7.16585
	Dyak\GE15219	FBgn0232807	LOC6526516		0.510856	6.12222		2.29885	5.73796		2.04342	6.98594		2.36271	7.16585
	Dyak\GE15214	FBgn0232802	LOC6526517		0.510856	6.12222		2.29885	5.73796		2.04342	6.98594		2.36271	7.16585
	Dyak\GE15210	FBgn0232798	LOC6526518		0.510856	6.12222		2.29885	5.73796		2.04342	6.98594		2.36271	7.16585
	Dyak\GE15205	FBgn0232793	LOC6526519		0.510856	6.12222		2.29885	5.73796		2.04342	6.98594		2.36271	7.16585
	Dyak\GE15202	FBgn0232790	LOC6526520		2.04342	5.98447		2.29885	5.73796		2.04342	6.98594		2.36271	7.16585
	Dyak\GE18018	FBgn0235452	LOC6526521		2.04342	5.98447		2.29885	5.73796		2.04342	6.98594		2.36271	7.16585
	Dyak\GE15198	FBgn0232786	LOC6526522		2.04342	5.98447		2.29885	5.73796		2.04342	6.98594		2.36271	7.16585
	Dyak\GE15193	FBgn0232781	LOC6526523		2.04342	5.98447		2.29885	5.73796		2.04342	6.98594		2.36271	7.16585
	Dyak\GE15187	FBgn0232775	LOC6526524		2.04342	5.98447		2.29885	5.73796		2.04342	6.98594		2.36271	7.16585
	Dyak\GE18029	FBgn0235463	LOC6526525		2.04342	5.98447		2.29885	5.73796		2.04342	6.98594		2.36271	7.16585
	Dyak\GE18040	FBgn0235474	LOC6526526		2.04342	5.98447		2.29885	5.73796		2.04342	6.98594		2.36271	7.16585
	Dyak\GE15185	FBgn0232773	LOC6526527		2.04342	5.98447		2.29885	5.73796		2.04342	6.98594		2.36271	7.16585
	Dyak\GE18051	FBgn0235485	LOC6526528		2.04342	5.98447		2.29885	5.73796		2.04342	6.98594		2.36271	7.16585
	Dyak\GE15184	FBgn0232772	LOC6526529		2.04342	5.98447		2.29885	5.73796		2.04342	6.98594		2.36271	7.16585
	Dyak\GE15179	FBgn0232767	LOC6526530		2.04342	5.98447		2.04342	5.93671		1.91571	7.39546		2.29885	7.25362
	Dyak\GE15178	FBgn0232766	LOC6526531		2.04342	5.98447		2.04342	5.93671		1.91571	7.39546		2.29885	7.25362
	Dyak\GE15173	FBgn0232761	LOC6526532		2.04342	5.98447		2.04342	5.93671		1.91571	7.39546		2.29885	7.25362
	Dyak\GE18062	FBgn0235496	LOC6526533		2.04342	5.98447		2.04342	5.93671		1.91571	7.39546		2.29885	7.25362
	Dyak\GE27663	FBgn0275818	LOC26534844		2.04342	5.98447		2.04342	5.93671		1.91571	7.39546		2.29885	7.25362
	Dyak\GE27519	FBgn0275674	LOC26534700		2.04342	5.98447		2.04342	5.93671		1.91571	7.39546		2.29885	7.25362
	Dyak\GE15166	FBgn0232754	LOC6526534		2.04342	5.98447		2.04342	5.93671		1.91571	7.39546		2.29885	7.25362
	Dyak\GE15163	FBgn0232751	LOC6526535		2.04342	5.98447		2.04342	5.93671		1.91571	7.39546		2.29885	7.25362
	Dyak\GE15159	FBgn0232747	LOC6526536		2.04342	5.98447		2.04342	5.93671		1.91571	7.39546		2.29885	7.25362
	Dyak\GE15153	FBgn0232742	LOC6526538		2.04342	5.98447		2.04342	5.93671		1.91571	7.39546		2.29885	7.25362
	Dyak\GE18073	FBgn0235507	LOC6526539		2.55428	5.72707		2.04342	5.93671		1.91571	7.39546		2.29885	7.25362
	Dyak\GE18084	FBgn0235518	LOC6526540		2.55428	5.72707		2.04342	5.93671		1.91571	7.39546		2.29885	7.25362
	Dyak\GE15151	FBgn0232740	LOC6526541		2.55428	5.72707		2.04342	5.93671		1.91571	7.39546		2.29885	7.25362
	Dyak\GE15145	FBgn0232734	LOC6526542		2.55428	5.72707		2.04342	5.93671		1.91571	7.39546		2.29885	7.25362
	Dyak\GE18095	FBgn0235529	LOC6526543		2.55428	5.72707		2.29885	6.4629		2.29885	7.7278		2.36271	7.33769
	Dyak\GE15141	FBgn0232730	LOC6526544		2.55428	5.72707		2.29885	6.4629		2.29885	7.7278		2.36271	7.33769
	Dyak\GE15138	FBgn0232727	LOC6526545		2.55428	5.72707		2.29885	6.4629		2.29885	7.7278		2.36271	7.33769
	Dyak\GE15137	FBgn0232726	LOC6526546		2.55428	5.72707		2.29885	6.4629		2.29885	7.7278		2.36271	7.33769
	Dyak\GE15136	FBgn0232725	LOC6526547		2.55428	5.72707		2.29885	6.4629		2.29885	7.7278		2.36271	7.33769
	Dyak\GE15132	FBgn0232721	LOC6526548		2.55428	5.72707		2.29885	6.4629		2.29885	7.7278		2.36271	7.33769
	Dyak\GE18106	FBgn0235540	LOC6526549		2.55428	5.72707		2.29885	6.4629		2.29885	7.7278		2.36271	7.33769
	Dyak\GE18117	FBgn0235551	LOC6526550		3.57599	5.21473		2.29885	6.4629		2.29885	7.7278		2.36271	7.33769
	Dyak\GE15129	FBgn0232718	LOC6526551		3.57599	5.21473		2.29885	6.87614		2.55428	8.02782		2.29885	7.39442
	Dyak\GE18127	FBgn0235560	LOC6526552		3.57599	5.21473		2.29885	6.87614		2.55428	8.02782		2.29885	7.39442
	Dyak\GE15124	FBgn0232713	LOC6526553		4.08685	7.64939		2.29885	6.87614		2.55428	8.02782		2.29885	7.39442
	Dyak\GE18137	FBgn0235570	LOC6526554		4.08685	7.64939		2.29885	6.87614		2.55428	8.02782		2.29885	7.39442
	Dyak\GE15120	FBgn0232709	LOC6526555		4.08685	7.64939		2.29885	6.87614		2.55428	8.02782		2.29885	7.39442
	Dyak\GE15118	FBgn0232707	LOC6526556		4.08685	7.64939		2.29885	6.87614		2.55428	8.02782		2.29885	7.39442
	Dyak\GE18148	FBgn0235581	LOC6526557		4.08685	7.64939		2.29885	6.87614		2.55428	8.02782		2.29885	7.39442
	Dyak\GE18150	FBgn0235583	LOC6526558		4.08685	7.64939		2.29885	7.59771		2.29885	8.2925		2.49042	7.46087
	Dyak\GE18151	FBgn0235584	LOC6526559		4.08685	7.64939		2.29885	7.59771		2.29885	8.2925		2.49042	7.46087
	Dyak\GE18152	FBgn0235585	LOC6526560		4.08685	7.64939		2.29885	7.59771		2.29885	8.2925		2.49042	7.46087
	Dyak\GE18153	FBgn0235586	LOC6526561		4.08685	7.64939		2.29885	7.59771		2.29885	8.2925		2.49042	7.46087
	Dyak\GE15115	FBgn0232704	LOC6526562		4.08685	7.64939		2.29885	7.59771		2.29885	8.2925		2.49042	7.46087
	Dyak\GE27967	FBgn0276122	LOC26535148		4.08685	7.64939		2.29885	7.59771		2.29885	8.2925		2.49042	7.46087
	Dyak\GE18154	FBgn0235587	LOC6526563		3.57599	8.0795		2.29885	7.59771		2.29885	8.2925		2.49042	7.46087
	Dyak\GE15114	FBgn0232703	LOC6526564		3.57599	8.0795		2.29885	7.59771		2.29885	8.2925		2.49042	7.46087
	Dyak\GE15112	FBgn0232701	LOC6526565		3.57599	8.0795		2.29885	7.59771		2.29885	8.2925		2.49042	7.46087
	Dyak\GE15108	FBgn0232697	LOC6526566		3.57599	8.0795		2.29885	7.59771		2.29885	8.2925		2.49042	7.46087
	Dyak\GE27318	FBgn0275473	LOC26534499		3.57599	8.0795		2.29885	7.59771		2.29885	8.2925		2.49042	7.46087
	Dyak\GE15105	FBgn0232694	LOC6526567		3.57599	8.0795		2.29885	7.59771		2.29885	8.2925		2.49042	7.46087
	Dyak\GE18155	FBgn0235588	LOC6526568		3.57599	8.0795		2.29885	7.59771		2.29885	8.2925		2.49042	7.46087
	Dyak\GE28103	FBgn0276258	LOC26535284		3.57599	8.0795		2.80971	8.73334		2.68199	8.42328		2.61814	7.5001
	Dyak\GE28956	FBgn0277111	LOC26536137		3.57599	8.0795		2.80971	8.73334		2.68199	8.42328		2.61814	7.5001
	Dyak\GE15102	FBgn0232691	LOC6526570		3.57599	8.0795		2.80971	8.73334		2.68199	8.42328		2.61814	7.5001
	Dyak\dpp	FBgn0022825	LOC6526571		3.57599	8.0795		2.80971	8.73334		2.68199	8.42328		2.61814	7.5001
	Dyak\tRNA:GE26615	FBgn0258432	LOC6526572		2.55428	8.60168		2.80971	8.73334		2.68199	8.42328		2.61814	7.5001
	Dyak\tRNA:GE26616	FBgn0258433	LOC6526573		2.55428	8.60168		2.80971	8.73334		2.68199	8.42328		2.61814	7.5001
	Dyak\GE15096	FBgn0232685	LOC6526577		2.04342	10.3139		2.80971	9.90481		2.80971	8.42608		2.80971	7.46573
	Dyak\GE18160	FBgn0235592	LOC6526578		2.04342	10.3139		2.80971	9.90481		2.80971	8.42608		2.80971	7.46573
	Dyak\GE15089	FBgn0232678	LOC6526581		2.04342	10.3139		3.57599	10.5497		2.80971	8.52449		3.00128	7.40888
	Dyak\GE15087	FBgn0232676	LOC6526582		2.04342	12.5409		3.57599	10.5497		2.80971	8.52449		3.00128	7.40888
	Dyak\GE15083	FBgn0232672	LOC6526584		2.04342	12.5409		3.32056	11.0367		2.80971	8.47555		3.44828	7.37937
	Dyak\GE15082	FBgn0232671	LOC6526585		2.04342	12.5409		3.32056	11.0367		2.80971	8.47555		3.44828	7.37937
	Dyak\GE15079	FBgn0232668	LOC6526586		2.04342	12.5409		3.32056	11.0367		2.80971	8.47555		3.44828	7.37937
	Dyak\GE15077	FBgn0068330	LOC6526587		2.04342	12.5409		3.32056	11.0367		2.80971	8.47555		3.44828	7.37937
	Dyak\GE18162	FBgn0235594	LOC6526588		2.04342	12.5409		3.32056	11.0367		2.80971	8.47555		3.44828	7.37937
	Dyak\GE15071	FBgn0232661	LOC6526589		2.04342	12.5409		3.32056	11.0367		2.80971	8.47555		3.44828	7.37937
	Dyak\GE18163	FBgn0235595	LOC6526590		2.04342	12.5409		3.32056	11.0367		2.80971	8.47555		3.44828	7.37937
	Dyak\GE15067	FBgn0232657	LOC6526591		2.04342	12.5409		3.32056	11.0367		2.80971	8.47555		3.44828	7.37937
	Dyak\GE18164	FBgn0235596	LOC6526592		2.04342	12.5409		3.32056	11.0367		2.80971	8.47555		3.44828	7.37937
	Dyak\GE18165	FBgn0235597	LOC6526593		1.53257	12.2436		3.32056	11.0367		2.80971	8.47555		3.44828	7.37937
	Dyak\GE27399	FBgn0275554	LOC26534580		1.53257	12.2436		2.55428	11.3575		2.93742	8.43554		3.51213	7.29862
	Dyak\GE15064	FBgn0232654	LOC6526594		2.04342	11.5186		2.55428	11.3575		2.93742	8.43554		3.51213	7.29862
	Dyak\GE27947	FBgn0276102	LOC26535128		2.04342	11.5186		2.55428	11.3575		2.93742	8.43554		3.51213	7.29862
	Dyak\GE15058	FBgn0232648	LOC6526595		2.04342	11.5186		2.55428	11.3575		2.93742	8.43554		3.51213	7.29862
	Dyak\GE18166	FBgn0235598	LOC6526596		2.04342	11.5186		2.55428	11.3575		2.93742	8.43554		3.51213	7.29862
	Dyak\GE18167	FBgn0235599	LOC6526597		2.04342	11.5186		2.55428	11.3575		2.93742	8.43554		3.51213	7.29862
	Dyak\GE18168	FBgn0235600	LOC6526598		2.04342	11.5186		2.55428	11.3575		2.93742	8.43554		3.51213	7.29862
	Dyak\GE18169	FBgn0235601	LOC6526599		2.04342	11.5186		2.55428	11.3575		2.93742	8.43554		3.51213	7.29862
	Dyak\GE18171	FBgn0235603	LOC6526601		2.04342	11.5186		3.06513	10.95		3.19285	8.45443		3.51213	7.21293
	Dyak\GE18172	FBgn0235604	LOC6526602		2.04342	11.5186		3.06513	10.95		3.19285	8.45443		3.51213	7.21293
	Dyak\GE18173	FBgn0235605	LOC6526603		3.57599	11.0014		3.06513	10.95		3.19285	8.45443		3.51213	7.21293
	Dyak\GE15057	FBgn0232647	LOC6526604		3.57599	11.0014		3.06513	10.95		3.19285	8.45443		3.51213	7.21293
	Dyak\GE18174	FBgn0235606	LOC6526605		3.57599	11.0014		3.57599	9.94352		3.19285	8.56658		3.57599	7.15926
	Dyak\GE18175	FBgn0235607	LOC6526606		4.08685	10.5265		3.57599	9.94352		3.19285	8.56658		3.57599	7.15926
	Dyak\GE15053	FBgn0232643	LOC6526607		4.08685	10.5265		3.57599	9.94352		3.19285	8.56658		3.57599	7.15926
	Dyak\GE18176	FBgn0235608	LOC6526608		4.08685	10.5265		3.57599	9.94352		3.19285	8.56658		3.57599	7.15926
	Dyak\GE15048	FBgn0232638	LOC6526609		4.08685	10.5265		3.57599	9.94352		3.19285	8.56658		3.57599	7.15926
	Dyak\GE18177	FBgn0068186	LOC6526610		4.08685	10.5265		3.57599	9.94352		3.19285	8.56658		3.57599	7.15926
	Dyak\GE15040	FBgn0232630	LOC6526612		4.08685	10.5265		3.57599	9.94352		3.19285	8.56658		3.57599	7.15926
	Dyak\GE15042	FBgn0232632	LOC6526611		4.08685	10.5265		3.57599	9.94352		3.19285	8.56658		3.57599	7.15926
	Dyak\GE18178	FBgn0235609	LOC6526613		4.08685	10.5265		3.57599	9.94352		3.19285	8.56658		3.57599	7.15926
	Dyak\GE15038	FBgn0232628	LOC6526614		4.08685	10.5265		3.32056	8.98573		3.19285	8.53186		3.51213	7.08545
	Dyak\GE18179	FBgn0235610	LOC6526615		4.08685	10.5265		3.32056	8.98573		3.19285	8.53186		3.51213	7.08545
	Dyak\GE15035	FBgn0232625	LOC6526616		4.08685	10.5265		3.32056	8.98573		3.19285	8.53186		3.51213	7.08545
	Dyak\GE18180	FBgn0235611	LOC6526617		4.08685	10.5265		3.32056	8.98573		3.19285	8.53186		3.51213	7.08545
	Dyak\GE15031	FBgn0232621	LOC6526618		4.08685	10.5265		3.32056	8.98573		3.19285	8.53186		3.51213	7.08545
	Dyak\GE15029	FBgn0232619	LOC6526619		4.08685	10.5265		3.32056	8.98573		3.19285	8.53186		3.51213	7.08545
	Dyak\GE15027	FBgn0232617	LOC6526620		3.57599	7.86937		3.32056	8.98573		3.19285	8.53186		3.51213	7.08545
	Dyak\GE18181	FBgn0235612	LOC6526621		3.57599	7.86937		3.32056	8.98573		3.19285	8.53186		3.51213	7.08545
	Dyak\GE18182	FBgn0235613	LOC6526622		3.57599	7.86937		3.32056	7.95584		2.80971	8.48619		3.51213	7.01658
	Dyak\GE15022	FBgn0232612	LOC6526623		3.57599	7.86937		3.32056	7.95584		2.80971	8.48619		3.51213	7.01658
	Dyak\GE15013	FBgn0232603	LOC6526625		3.57599	7.86937		3.32056	7.95584		2.80971	8.48619		3.51213	7.01658
	Dyak\GE15011	FBgn0232601	LOC6526626		3.57599	7.86937		3.32056	7.95584		2.80971	8.48619		3.51213	7.01658
	Dyak\GE15003	FBgn0232593	LOC6526628		5.61941	6.50173		3.32056	7.95584		2.80971	8.48619		3.51213	7.01658
	Dyak\GE18183	FBgn0235614	LOC6526629		5.61941	6.50173		3.32056	7.95584		2.80971	8.48619		3.51213	7.01658
	Dyak\GE18184	FBgn0235615	LOC6526630		5.61941	6.50173		3.32056	7.95584		2.80971	8.48619		3.51213	7.01658
	Dyak\GE15001	FBgn0232591	LOC6526631		5.61941	6.50173		3.32056	7.95584		2.80971	8.48619		3.51213	7.01658
	Dyak\GE14999	FBgn0232589	LOC6526632		5.61941	6.50173		3.32056	7.95584		2.80971	8.48619		3.51213	7.01658
	Dyak\GE14996	FBgn0232586	LOC6526633		5.61941	6.50173		3.32056	7.95584		2.80971	8.48619		3.51213	7.01658
	Dyak\GE18185	FBgn0235616	LOC6526634		5.61941	6.50173		3.32056	7.95584		2.80971	8.48619		3.51213	7.01658
	Dyak\GE14991	FBgn0232581	LOC6526635		5.61941	6.50173		3.32056	7.95584		2.80971	8.48619		3.51213	7.01658
	Dyak\GE18186	FBgn0235617	LOC6526636		5.61941	6.50173		3.32056	7.95584		2.80971	8.48619		3.51213	7.01658
	Dyak\GE18187	FBgn0235618	LOC6526637		5.61941	6.50173		3.57599	7.01299		2.80971	8.40009		3.7037	6.95707
	Dyak\GE14985	FBgn0232575	LOC6526638		5.61941	6.50173		3.57599	7.01299		2.80971	8.40009		3.7037	6.95707
	Dyak\GE18188	FBgn0235619	LOC6526639		5.61941	6.50173		3.57599	7.01299		2.80971	8.40009		3.7037	6.95707
	Dyak\GE18189	FBgn0235620	LOC6526640		5.61941	6.50173		3.57599	7.01299		2.80971	8.40009		3.7037	6.95707
	Dyak\GE14982	FBgn0232572	LOC6526641		5.61941	6.50173		3.57599	7.01299		2.80971	8.40009		3.7037	6.95707
	Dyak\GE18190	FBgn0235621	LOC6526642		5.61941	6.50173		3.57599	7.01299		2.80971	8.40009		3.7037	6.95707
	Dyak\GE18191	FBgn0235622	LOC6526643		5.61941	6.50173		3.57599	7.01299		2.80971	8.40009		3.7037	6.95707
	Dyak\GE14979	FBgn0232569	LOC6526644		5.61941	6.50173		3.57599	7.01299		2.80971	8.40009		3.7037	6.95707
	Dyak\GE18192	FBgn0235623	LOC6526645		5.10856	6.49681		3.57599	6.26346		3.06513	8.22074		3.95913	6.91673
	Dyak\GE18193	FBgn0235624	LOC6526646		3.06513	5.33931		3.57599	6.26346		3.06513	8.22074		3.95913	6.91673
	Dyak\GE14974	FBgn0232564	LOC6526648		3.06513	5.33931		3.57599	6.12009		3.44828	7.86784		3.95913	6.85514
	Dyak\GE29051	FBgn0277206	LOC26536232		3.06513	5.33931		3.57599	6.12009		3.44828	7.86784		3.95913	6.85514
	Dyak\GE18195	FBgn0235626	LOC6526649		3.06513	5.33931		3.57599	6.12009		3.44828	7.86784		3.95913	6.85514
	Dyak\GE14972	FBgn0232562	LOC6526650		3.06513	5.33931		3.57599	6.12009		3.44828	7.86784		3.95913	6.85514
	Dyak\GE18196	FBgn0235627	LOC6526651		3.06513	5.33931		3.57599	6.12009		3.44828	7.86784		3.95913	6.85514
	Dyak\GE14969	FBgn0232559	LOC6526652		3.06513	5.33931		3.57599	6.12009		3.44828	7.86784		3.95913	6.85514
	Dyak\GE14968	FBgn0232558	LOC6526653		3.06513	5.33931		3.57599	6.12009		3.44828	7.86784		3.95913	6.85514
	Dyak\GE18197	FBgn0235628	LOC6526654		3.06513	5.34423		3.57599	6.12009		3.44828	7.86784		3.95913	6.85514
	Dyak\GE14966	FBgn0232556	LOC6526655		3.06513	5.34423		3.57599	6.12009		3.44828	7.86784		3.95913	6.85514
	Dyak\GE18198	FBgn0235629	LOC6526656		3.06513	5.34423		3.57599	6.12009		3.44828	7.86784		3.95913	6.85514
	Dyak\GE18200	FBgn0235631	LOC6526658		3.06513	5.34423		3.57599	6.12009		3.44828	7.86784		3.95913	6.85514
	Dyak\GE14961	FBgn0232551	LOC6526659		3.06513	5.34423		2.80971	6.21877		3.7037	7.50149		4.02299	6.85756
	Dyak\GE18201	FBgn0235632	LOC6526660		3.06513	5.34423		2.80971	6.21877		3.7037	7.50149		4.02299	6.85756
	Dyak\GE14957	FBgn0232547	LOC6526661		3.06513	5.34423		2.80971	6.21877		3.7037	7.50149		4.02299	6.85756
	Dyak\GE18202	FBgn0235633	LOC6526662		3.06513	5.34423		2.80971	6.21877		3.7037	7.50149		4.02299	6.85756
	Dyak\GE14955	FBgn0232545	LOC6526663		3.06513	5.34423		2.80971	6.21877		3.7037	7.50149		4.02299	6.85756
	Dyak\GE18203	FBgn0235634	LOC6526664		3.06513	5.34423		2.80971	6.21877		3.7037	7.50149		4.02299	6.85756
	Dyak\GE18204	FBgn0235635	LOC6526665		3.06513	5.34423		2.80971	6.21877		3.7037	7.50149		4.02299	6.85756
	Dyak\GE14952	FBgn0232542	LOC6526666		3.57599	6.02928		2.80971	6.21877		3.7037	7.50149		4.02299	6.85756
	Dyak\GE14950	FBgn0232540	LOC6526667		3.57599	6.02928		2.80971	6.21877		3.7037	7.50149		4.02299	6.85756
	Dyak\GE18205	FBgn0235636	LOC6526668		3.57599	6.02928		2.80971	6.21877		3.7037	7.50149		4.02299	6.85756
	Dyak\GE14946	FBgn0232536	LOC6526669		3.57599	6.02928		2.80971	6.21877		3.7037	7.50149		4.02299	6.85756
	Dyak\GE18207	FBgn0235638	LOC6526670		3.57599	6.02928		2.80971	6.21877		3.7037	7.50149		4.02299	6.85756
	Dyak\GE18208	FBgn0235639	LOC6526671		3.57599	6.02928		2.80971	6.21877		3.7037	7.50149		4.02299	6.85756
	Dyak\GE18209	FBgn0235640	LOC6526672		3.57599	6.02928		2.80971	6.21877		3.7037	7.50149		4.02299	6.85756
	Dyak\snRNA:U5:1	FBgn0259082	LOC6526673		3.57599	6.02928		2.80971	6.21877		3.7037	7.50149		4.02299	6.85756
	Dyak\snRNA:U5:2	FBgn0259083	LOC6526674		3.57599	6.02928		2.80971	6.21877		3.7037	7.50149		4.02299	6.85756
	Dyak\GE18210	FBgn0235641	LOC6526675		3.57599	6.02928		2.29885	6.36077		4.5977	7.16452		4.08685	6.83374
	Dyak\GE14940	FBgn0232530	LOC6526677		1.53257	7.00915		2.29885	6.36077		4.5977	7.16452		4.08685	6.83374
	Dyak\GE18211	FBgn0235642	LOC6526678		1.53257	7.00915		2.29885	6.36077		4.5977	7.16452		4.08685	6.83374
	Dyak\GE18212	FBgn0235643	LOC6526679		1.53257	7.00915		3.06513	6.67492		4.98084	6.79268		4.21456	6.79957
	Dyak\GE14937	FBgn0232527	LOC6526680		2.04342	7.09384		3.06513	6.67492		4.98084	6.79268		4.21456	6.79957
	Dyak\Acp23D4a	FBgn0083337	LOC6526681		2.04342	7.09384		3.06513	6.67492		4.98084	6.79268		4.21456	6.79957
	Dyak\GE28257	FBgn0276412	LOC26535438		2.04342	7.09384		3.06513	6.67492		4.98084	6.79268		4.21456	6.79957
	Dyak\Acp23D4c	FBgn0083335	LOC6526682		2.04342	7.09384		3.06513	6.67492		4.98084	6.79268		4.21456	6.79957
	Dyak\GE14935	FBgn0232525	LOC6526683		2.04342	7.09384		3.06513	6.67492		4.98084	6.79268		4.21456	6.79957
	Dyak\GE18215	FBgn0235644	LOC6526684		2.04342	7.09384		3.06513	7.02491		4.98084	6.41253		4.21456	6.7738
	Dyak\GE18216	FBgn0235645	LOC6526685		2.04342	7.09384		3.06513	7.02491		4.98084	6.41253		4.21456	6.7738
	Dyak\tRNA:GE26617	FBgn0258434	LOC6526686		2.04342	7.09384		3.06513	7.02491		4.98084	6.41253		4.21456	6.7738
	Dyak\GE14934	FBgn0232524	LOC6526687		2.04342	7.09384		3.06513	7.02491		4.98084	6.41253		4.21456	6.7738
	Dyak\GE17974	FBgn0235408	LOC6526688		2.04342	7.09384		3.06513	7.02491		4.98084	6.41253		4.21456	6.7738
	Dyak\tRNA:GE26618	FBgn0258435	LOC6526689		2.04342	7.09384		3.06513	7.02491		4.98084	6.41253		4.21456	6.7738
	Dyak\GE14929	FBgn0232519	LOC6526690		2.04342	7.09384		3.06513	7.02491		4.98084	6.41253		4.21456	6.7738
	Dyak\GE18217	FBgn0235646	LOC6526691		2.04342	7.09384		3.06513	7.02491		4.98084	6.41253		4.21456	6.7738
	Dyak\GE14924	FBgn0232514	LOC6526693		2.04342	7.34878		3.06513	7.02491		4.98084	6.41253		4.21456	6.7738
	Dyak\tRNA:GE26619	FBgn0258436	LOC6526695		3.06513	7.22421		3.32056	7.1691		5.23627	6.15564		4.21456	6.76566
	Dyak\GE18218	FBgn0235647	LOC6526696		3.06513	7.22421		4.08685	7.06459		4.72541	5.97079		4.21456	6.68038
	Dyak\GE14916	FBgn0232506	LOC6526697		3.06513	7.22421		4.08685	7.06459		4.72541	5.97079		4.21456	6.68038
	Dyak\GE14913	FBgn0232503	LOC6526698		3.06513	7.22421		4.08685	7.06459		4.72541	5.97079		4.21456	6.68038
	Dyak\GE14909	FBgn0232499	LOC6526699		2.55428	7.44418		4.08685	7.06459		4.72541	5.97079		4.21456	6.68038
	Dyak\GE18220	FBgn0235649	LOC6526701		2.55428	7.44418		4.08685	7.06459		4.72541	5.97079		4.21456	6.68038
	Dyak\GE18219	FBgn0235648	LOC6526700		2.55428	7.44418		4.08685	7.06459		4.72541	5.97079		4.21456	6.68038
	Dyak\GE14905	FBgn0232495	LOC6526703		2.55428	7.44418		4.08685	7.06459		4.72541	5.97079		4.21456	6.68038
	Dyak\GE18222	FBgn0235651	LOC6526704		2.55428	7.44418		5.87484	6.90347		4.46999	5.79734		4.1507	6.59252
	Dyak\GE18223	FBgn0235652	LOC6526705		2.55428	7.44418		5.87484	6.90347		4.46999	5.79734		4.1507	6.59252
	Dyak\GE18224	FBgn0235653	LOC6526706		2.55428	7.44418		5.87484	6.90347		4.46999	5.79734		4.1507	6.59252
	Dyak\GE18225	FBgn0235654	LOC6526707		2.55428	7.44418		5.87484	6.90347		4.46999	5.79734		4.1507	6.59252
	Dyak\GE14901	FBgn0232491	LOC6526709		5.10856	6.89442		5.87484	6.90347		4.46999	5.79734		4.1507	6.59252
	Dyak\GE14894	FBgn0232484	LOC6526711		5.10856	6.89442		5.87484	6.90347		4.46999	5.79734		4.1507	6.59252
	Dyak\GE18227	FBgn0235656	LOC6526710		5.10856	6.89442		5.87484	6.90347		4.46999	5.79734		4.1507	6.59252
	Dyak\GE14886	FBgn0232476	LOC6526713		5.10856	6.89442		6.3857	6.52065		5.10856	5.72296		4.08685	6.5198
	Dyak\GE14881	FBgn0232471	LOC6526714		5.10856	6.89442		6.3857	6.52065		5.10856	5.72296		4.08685	6.5198
	Dyak\GE18228	FBgn0235657	LOC6526715		5.10856	6.89442		6.3857	6.52065		5.10856	5.72296		4.08685	6.5198
	Dyak\GE27606	FBgn0275761	LOC26534787		5.10856	6.89442		6.3857	6.52065		5.10856	5.72296		4.08685	6.5198
	Dyak\GE29261	FBgn0277416	LOC26536442		5.10856	6.89442		6.3857	6.52065		5.10856	5.72296		4.08685	6.5198
	Dyak\GE18229	FBgn0235658	LOC6526716		6.13027	6.38208		6.3857	6.52065		5.10856	5.72296		4.08685	6.5198
	Dyak\GE14879	FBgn0232469	LOC6526717		6.13027	6.38208		6.3857	6.52065		5.10856	5.72296		4.08685	6.5198
	Dyak\GE18230	FBgn0235659	LOC6526718		6.13027	6.38208		6.3857	6.52065		5.10856	5.72296		4.08685	6.5198
	Dyak\GE27757	FBgn0275912	LOC26534938		6.13027	6.38208		6.3857	6.52065		5.10856	5.72296		4.08685	6.5198
	Dyak\GE18232	FBgn0235661	LOC6526720		6.64112	6.12714		6.3857	6.0573		5.23627	5.65923		4.02299	6.37813
	Dyak\GE18233	FBgn0235662	LOC6526721		6.64112	6.12714		6.3857	6.0573		5.23627	5.65923		4.02299	6.37813
	Dyak\GE18234	FBgn0235663	LOC6526722		6.64112	6.12714		6.3857	6.0573		5.23627	5.65923		4.02299	6.37813
	Dyak\GE14875	FBgn0232465	LOC6526723		6.64112	6.12714		6.3857	6.0573		5.23627	5.65923		4.02299	6.37813
	Dyak\GE18235	FBgn0235664	LOC6526724		6.64112	6.12714		6.3857	6.0573		5.23627	5.65923		4.02299	6.37813
	Dyak\GE14872	FBgn0232462	LOC6526725		6.64112	6.12714		6.3857	6.0573		5.23627	5.65923		4.02299	6.37813
	Dyak\GE14867	FBgn0232457	LOC6526726		6.64112	6.12714		6.3857	6.0573		5.23627	5.65923		4.02299	6.37813
	Dyak\GE18236	FBgn0235665	LOC6526727		6.64112	6.12714		6.89655	5.44312		5.10856	5.54738		4.02299	6.17232
	Dyak\GE14865	FBgn0232455	LOC6526728		6.64112	6.12714		6.89655	5.44312		5.10856	5.54738		4.02299	6.17232
	Dyak\GE18237	FBgn0235666	LOC6526729		6.64112	6.12714		6.89655	5.44312		5.10856	5.54738		4.02299	6.17232
	Dyak\GE18238	FBgn0235667	LOC6526730		6.64112	6.12714		6.89655	5.44312		5.10856	5.54738		4.02299	6.17232
	Dyak\Thor	FBgn0067434	LOC6526731		6.64112	6.12714		6.89655	5.44312		5.10856	5.54738		4.02299	6.17232
	Dyak\GE14860	FBgn0232450	LOC6526732		6.64112	6.12714		6.89655	5.44312		5.10856	5.54738		4.02299	6.17232
	Dyak\tim	FBgn0020061	LOC6526733		8.68455	5.05187		6.89655	5.44312		5.10856	5.54738		4.02299	6.17232
	Dyak\GE14855	FBgn0232446	LOC6526734		8.68455	5.05187		6.89655	5.44312		5.10856	5.54738		4.02299	6.17232
	Dyak\GE14851	FBgn0232442	LOC6526735		8.68455	5.05187		6.89655	5.44312		5.10856	5.54738		4.02299	6.17232
	Dyak\GE18240	FBgn0235668	LOC6526736		8.68455	5.05187		6.64112	4.88472		5.23627	5.42241		4.08685	5.96289
	Dyak\GE14847	FBgn0232438	LOC6526738		8.68455	5.05187		6.64112	4.88472		5.23627	5.42241		4.08685	5.96289
	Dyak\GE18242	FBgn0235670	LOC6526739		8.68455	5.05187		6.64112	4.88472		5.23627	5.42241		4.08685	5.96289
	Dyak\Sr-CIV	FBgn0067451	LOC6526740		8.68455	5.05187		6.64112	4.88472		5.23627	5.42241		4.08685	5.96289
	Dyak\GE18243	FBgn0235671	LOC6526741		8.68455	5.05187		6.64112	4.88472		5.23627	5.42241		4.08685	5.96289
	Dyak\GE14842	FBgn0232434	LOC6526742		8.68455	5.05187		6.64112	4.88472		5.23627	5.42241		4.08685	5.96289
	Dyak\GE18244	FBgn0235672	LOC6526743		8.68455	5.05187		6.64112	4.88472		5.23627	5.42241		4.08685	5.96289
	Dyak\GE18245	FBgn0235673	LOC6526744		9.70626	4.44413		6.64112	4.88472		5.23627	5.42241		4.08685	5.96289
	Dyak\GE28123	FBgn0276278	LOC26535304		9.70626	4.44413		6.64112	4.44132		5.36398	5.30807		4.08685	5.74513
	Dyak\GE14841	FBgn0232433	LOC6526745		9.70626	4.44413		6.64112	4.44132		5.36398	5.30807		4.08685	5.74513
	Dyak\GE27479	FBgn0275634	LOC26534660		8.17369	3.75908		6.64112	4.44132		5.36398	5.30807		4.08685	5.74513
	Dyak\GE14830	FBgn0232422	LOC6526748		8.17369	3.75908		6.64112	4.44132		5.36398	5.30807		4.08685	5.74513
	Dyak\GE18247	FBgn0235675	LOC6526749		8.17369	3.75908		7.15198	4.11168		5.4917	5.14593		4.1507	5.52153
	Dyak\GE14827	FBgn0232419	LOC6526750		8.17369	3.75908		7.15198	4.11168		5.4917	5.14593		4.1507	5.52153
	Dyak\GE14825	FBgn0232417	LOC6526751		7.15198	3.54403		7.15198	4.11168		5.4917	5.14593		4.1507	5.52153
	Dyak\GE18248	FBgn0235676	LOC6526752		7.15198	3.54403		7.40741	3.99045		5.23627	4.99438		4.02299	5.298
	Dyak\GE29165	FBgn0277320	LOC26536346		7.15198	3.54403		7.40741	3.99045		5.23627	4.99438		4.02299	5.298
	Dyak\GE28945	FBgn0277100	LOC26536126		7.15198	3.54403		7.40741	3.99045		5.23627	4.99438		4.02299	5.298
	Dyak\GE27353	FBgn0275508	LOC26534534		7.15198	3.54403		7.40741	3.99045		5.23627	4.99438		4.02299	5.298
	Dyak\GE28108	FBgn0276263	LOC26535289		7.15198	3.54403		7.40741	3.99045		5.23627	4.99438		4.02299	5.298
	Dyak\GE14820	FBgn0232412	LOC6526754		6.64112	3.72166		7.40741	3.99045		5.23627	4.99438		4.02299	5.298
	Dyak\GE14817	FBgn0232409	LOC6526755		6.64112	3.72166		7.40741	3.99045		5.23627	4.99438		4.02299	5.298
	Dyak\GE28448	FBgn0276603	LOC26535629		6.64112	3.72166		7.40741	3.99045		5.23627	4.99438		4.02299	5.298
	Dyak\GE27784	FBgn0275939	LOC26534965		6.64112	3.72166		7.40741	3.99045		5.23627	4.99438		4.02299	5.298
	Dyak\GE29038	FBgn0277193	LOC26536219		6.64112	3.72166		7.40741	3.99045		5.23627	4.99438		4.02299	5.298
	Dyak\GE28808	FBgn0276963	LOC26535989		6.64112	3.72166		7.40741	3.99045		5.23627	4.99438		4.02299	5.298
	Dyak\GE17972	FBgn0235406	LOC6526756		6.64112	3.72166		7.40741	3.99045		5.23627	4.99438		4.02299	5.298
	Dyak\GE14816	FBgn0232408	LOC6526757		6.64112	3.72166		7.40741	3.99045		5.23627	4.99438		4.02299	5.298
	Dyak\GE14815	FBgn0232407	LOC6526758		6.64112	3.72166		7.40741	3.99045		5.23627	4.99438		4.02299	5.298
	Dyak\GE14811	FBgn0232403	LOC6526759		6.64112	3.72166		7.40741	3.99045		5.23627	4.99438		4.02299	5.298
	Dyak\GE14809	FBgn0232401	LOC6526760		6.64112	3.72166		7.40741	3.99045		5.23627	4.99438		4.02299	5.298
	Dyak\GE28691	FBgn0276846	LOC26535872		6.64112	3.72166		7.40741	3.99045		5.23627	4.99438		4.02299	5.298
	Dyak\GE28273	FBgn0276428	LOC26535454		6.64112	3.72166		7.40741	3.99045		5.23627	4.99438		4.02299	5.298
	Dyak\GE27581	FBgn0275736	LOC26534762		6.64112	3.72166		7.40741	3.99045		5.23627	4.99438		4.02299	5.298
	Dyak\GE27347	FBgn0275502	LOC26534528		6.64112	3.72166		7.40741	3.99045		5.23627	4.99438		4.02299	5.298
	Dyak\GE28892	FBgn0277047	LOC26536073		6.64112	3.72166		7.40741	3.99045		5.23627	4.99438		4.02299	5.298
	Dyak\GE27678	FBgn0275833	LOC26534859		6.64112	3.72166		7.40741	3.99045		5.23627	4.99438		4.02299	5.298
	Dyak\GE18250	FBgn0235678	LOC6526761		6.64112	3.72166		6.89655	3.95639		5.23627	4.83671		4.08685	5.17557
	Dyak\GE14808	FBgn0232400	LOC6526762		6.64112	3.72166		6.89655	3.95639		5.23627	4.83671		4.08685	5.17557
	Dyak\GE14806	FBgn0232398	LOC6526763		6.64112	3.72166		6.89655	3.95639		5.23627	4.83671		4.08685	5.17557
	Dyak\GE14801	FBgn0232393	LOC6526764		6.64112	3.72166		6.89655	3.95639		5.23627	4.83671		4.08685	5.17557
	Dyak\GE14797	FBgn0232389	LOC6526765		6.64112	3.72166		6.89655	3.95639		5.23627	4.83671		4.08685	5.17557
	Dyak\GE18251	FBgn0235679	LOC6526766		6.64112	3.72166		6.89655	3.95639		5.23627	4.83671		4.08685	5.17557
	Dyak\GE18252	FBgn0235680	LOC6526767		6.64112	3.72166		6.89655	3.95639		5.23627	4.83671		4.08685	5.17557
	Dyak\GE18254	FBgn0235682	LOC6526769		5.10856	4.14931		6.89655	3.95639		5.23627	4.83671		4.08685	5.17557
	Dyak\GE18256	FBgn0235684	LOC6526771		5.10856	4.14931		6.3857	4.1648		5.23627	4.69203		3.83142	5.09482
	Dyak\GE27817	FBgn0275972	LOC26534998		5.10856	4.14931		6.3857	4.1648		5.23627	4.69203		3.83142	5.09482
	Dyak\GE18258	FBgn0235686	LOC6526772		4.5977	4.32447		6.3857	4.1648		5.23627	4.69203		3.83142	5.09482
	Dyak\GE18259	FBgn0235687	LOC6526773		4.5977	4.32447		6.3857	4.1648		5.23627	4.69203		3.83142	5.09482
	Dyak\GE18260	FBgn0235688	LOC6526774		4.5977	4.32447		6.3857	4.1648		5.23627	4.69203		3.83142	5.09482
	Dyak\GE14792	FBgn0232384	LOC6526775		4.5977	4.32447		4.85313	4.45153		5.4917	4.60043		3.83142	5.03212
	Dyak\GE18261	FBgn0235689	LOC6526776		4.5977	4.32447		4.85313	4.45153		5.4917	4.60043		3.83142	5.03212
	Dyak\GE14791	FBgn0232383	LOC6526777		4.5977	4.32447		4.85313	4.45153		5.4917	4.60043		3.83142	5.03212
	Dyak\GE18262	FBgn0235690	LOC6526778		5.61941	4.23978		4.85313	4.45153		5.4917	4.60043		3.83142	5.03212
	Dyak\GE18263	FBgn0235691	LOC6526779		5.61941	4.23978		4.85313	4.45153		5.4917	4.60043		3.83142	5.03212
	Dyak\GE28223	FBgn0276378	LOC26535404		5.61941	4.23978		4.85313	4.45153		5.4917	4.60043		3.83142	5.03212
	Dyak\GE18264	FBgn0235692	LOC6526780		5.61941	4.23978		4.5977	4.62369		5.36398	4.59146		3.83142	4.99443
	Dyak\GE18265	FBgn0235693	LOC6526781		5.61941	4.23978		4.5977	4.62369		5.36398	4.59146		3.83142	4.99443
	Dyak\GE14789	FBgn0232381	LOC6526782		5.61941	5.00952		4.5977	4.62369		5.36398	4.59146		3.83142	4.99443
	Dyak\GE14785	FBgn0232377	LOC6526783		5.61941	5.00952		4.5977	4.62369		5.36398	4.59146		3.83142	4.99443
	Dyak\GE14776	FBgn0232368	LOC6526786		6.13027	5.26446		3.57599	4.83154		4.5977	4.64456		3.83142	4.89162
	Dyak\GE14783	FBgn0232375	LOC6526784		5.61941	5.00952		4.08685	4.73204		4.98084	4.60159		3.89527	4.9757
	Dyak\GE18266	FBgn0235694	LOC6526787		4.08685	4.75458		3.83142	4.88815		4.46999	4.70362		3.95913	4.76956
	Dyak\GE18267	FBgn0235695	LOC6526788		4.08685	4.75458		3.83142	4.88815		4.46999	4.70362		3.95913	4.76956
	Dyak\GE18268	FBgn0235696	LOC6526789		4.08685	4.75458		3.83142	4.88815		4.46999	4.70362		3.95913	4.76956
	Dyak\GE18269	FBgn0235697	LOC6526790		4.08685	4.75458		3.83142	4.88815		4.46999	4.70362		3.95913	4.76956
	Dyak\GE27636	FBgn0275791	LOC26534817		4.08685	4.79939		3.83142	4.88815		4.46999	4.70362		3.95913	4.76956
	Dyak\GE18270	FBgn0235698	LOC6526791		2.04342	4.92151		4.34227	4.87266		3.57599	4.71207		4.02299	4.65819
	Dyak\snoRNA:GE27096	FBgn0258913	LOC6526792		2.04342	4.92151		3.57599	4.99252		3.32056	4.66396		3.95913	4.54454
	Dyak\GE18271	FBgn0235699	LOC6526793		2.04342	4.57942		3.57599	4.99252		3.32056	4.66396		3.95913	4.54454
	Dyak\Sr-CI	FBgn0067439	LOC6526794		2.04342	4.57942		3.57599	4.99252		3.32056	4.66396		3.95913	4.54454
	Dyak\GE18273	FBgn0235700	LOC6526795		2.04342	4.57942		2.55428	5.06906		3.06513	4.5596		3.89527	4.42234
	Dyak\GE27939	FBgn0276094	LOC26535120		2.04342	4.57942		2.55428	5.06906		3.06513	4.5596		3.89527	4.42234
	Dyak\GE14775	FBgn0232367	LOC6526797		2.55428	4.91659		2.55428	5.06906		3.06513	4.5596		3.89527	4.42234
	Dyak\GE14769	FBgn0232361	LOC6526798		2.55428	4.91659		2.29885	5.12444		2.93742	4.50568		4.27842	4.3143
	Dyak\GE18275	FBgn0235702	LOC6526799		2.55428	4.91659		2.29885	5.12444		2.93742	4.50568		4.27842	4.3143
	Dyak\GE14765	FBgn0232357	LOC6526800		2.55428	4.91659		2.29885	5.12444		2.93742	4.50568		4.27842	4.3143
	Dyak\GE14764	FBgn0232356	LOC6526801		3.06513	5.98361		2.29885	5.12444		2.93742	4.50568		4.27842	4.3143
	Dyak\GE14759	FBgn0232351	LOC6526802		3.06513	5.98361		2.55428	5.08819		2.93742	4.46536		4.21456	4.26077
	Dyak\RpL40	FBgn0068068	LOC6526803		3.06513	5.98361		2.55428	5.08819		2.93742	4.46536		4.21456	4.26077
	Dyak\GE27977	FBgn0276132	LOC26535158		3.06513	5.98361		2.55428	5.08819		2.93742	4.46536		4.21456	4.26077
	Dyak\GE18277	FBgn0235703	LOC6526804		2.55428	5.21387		2.55428	5.08819		2.93742	4.46536		4.21456	4.26077
	Dyak\GE14754	FBgn0232346	LOC6526805		2.55428	5.21387		2.29885	4.93817		3.19285	4.41725		4.5977	4.19646
	Dyak\GE18278	FBgn0235704	LOC6526806		2.55428	5.13164		2.29885	4.93817		3.19285	4.41725		4.5977	4.19646
	Dyak\GE18279	FBgn0235705	LOC6526807		2.55428	5.13164		2.04342	4.61073		2.55428	4.33712		4.46999	4.13333
	Dyak\GE18280	FBgn0235706	LOC6526808		2.55428	5.13164		2.04342	4.61073		2.55428	4.33712		4.46999	4.13333
	Dyak\GE18281	FBgn0235707	LOC6526809		2.55428	4.70399		2.04342	4.61073		2.55428	4.33712		4.46999	4.13333
	Dyak\Traf1	FBgn0068014	LOC6526811		2.55428	4.70399		2.04342	4.0267		2.55428	4.33182		4.34227	4.12138
	Dyak\GE14751	FBgn0232343	LOC6526812		2.55428	4.70399		2.04342	4.0267		2.55428	4.33182		4.34227	4.12138
	Dyak\GE14748	FBgn0232340	LOC6526813		2.55428	4.70399		2.04342	4.0267		2.55428	4.33182		4.34227	4.12138
	Dyak\GE14744	FBgn0232336	LOC6526814		2.55428	4.70399		2.04342	4.0267		2.55428	4.33182		4.34227	4.12138
	Dyak\GE18284	FBgn0235709	LOC6526815		2.55428	4.70399		2.04342	4.0267		2.55428	4.33182		4.34227	4.12138
	Dyak\GE14742	FBgn0232334	LOC6526816		2.04342	3.67931		2.04342	4.0267		2.55428	4.33182		4.34227	4.12138
	Dyak\GE18285	FBgn0235710	LOC6526817		2.04342	3.67931		2.04342	4.0267		2.55428	4.33182		4.34227	4.12138
	Dyak\GE18286	FBgn0235711	LOC6526818		2.04342	3.67931		2.04342	4.0267		2.55428	4.33182		4.34227	4.12138
	Dyak\GE18287	FBgn0235712	LOC6526819		2.04342	3.67931		2.04342	4.0267		2.55428	4.33182		4.34227	4.12138
	Dyak\GE14738	FBgn0232330	LOC6526820		2.04342	3.67931		2.29885	3.73469		2.55428	4.21952		4.27842	4.14048
	Dyak\GE29099	FBgn0277254	LOC26536280		2.04342	3.67931		2.04342	4.0267		2.55428	4.33182		4.34227	4.12138
	Dyak\tRNA:GE26620	FBgn0258437	LOC6526821		2.04342	3.67931		2.29885	3.73469		2.55428	4.21952		4.27842	4.14048
	Dyak\GE18289	FBgn0235714	LOC6526822		2.04342	3.67931		2.29885	3.73469		2.55428	4.21952		4.27842	4.14048
	Dyak\GE28531	FBgn0276686	LOC26535712		2.04342	3.67931		2.29885	3.73469		2.55428	4.21952		4.27842	4.14048
	Dyak\GE27308	FBgn0275463	LOC26534489		1.53257	2.95192		2.29885	3.73469		2.55428	4.21952		4.27842	4.14048
	Dyak\GE18290	FBgn0235715	LOC6526823		1.53257	2.95192		2.29885	3.73469		2.55428	4.21952		4.27842	4.14048
	Dyak\morgue	FBgn0067945	LOC6526824		1.53257	2.95192		2.29885	3.73469		2.55428	4.21952		4.27842	4.14048
	Dyak\GE18291	FBgn0235716	LOC6526825		1.53257	2.95192		2.29885	3.73469		2.55428	4.21952		4.27842	4.14048
	Dyak\GE14727	FBgn0232320	LOC6526826		1.53257	2.95192		2.29885	3.73469		2.55428	4.21952		4.27842	4.14048
	Dyak\GE27700	FBgn0275855	LOC26534881		1.53257	2.95192		2.29885	3.73469		2.55428	4.21952		4.27842	4.14048
	Dyak\GE14723	FBgn0232316	LOC6526827		1.53257	2.95192		2.29885	3.73469		2.55428	4.21952		4.27842	4.14048
	Dyak\GE14719	FBgn0232312	LOC6526828		1.53257	2.95192		2.29885	3.73469		2.55428	4.21952		4.27842	4.14048
	Dyak\GE18292	FBgn0235717	LOC6526829		1.53257	2.95192		2.29885	3.73469		2.55428	4.21952		4.27842	4.14048
	Dyak\GE14717	FBgn0232310	LOC6526830		1.53257	2.95192		2.29885	3.73469		2.55428	4.21952		4.27842	4.14048
	Dyak\RpL27A	FBgn0068074	LOC6526831		1.53257	2.95192		2.29885	3.73469		2.55428	4.21952		4.27842	4.14048
	Dyak\snoRNA:GE27097	FBgn0258914	LOC6526832		1.53257	2.95192		2.29885	3.73469		2.55428	4.21952		4.27842	4.14048
	Dyak\GE14710	FBgn0232304	LOC6526833		1.53257	2.95192		2.29885	3.73469		2.55428	4.21952		4.27842	4.14048
	Dyak\GE18293	FBgn0235718	LOC6526834		1.53257	2.95192		2.29885	3.73469		2.55428	4.21952		4.27842	4.14048
	Dyak\GE14709	FBgn0232303	LOC6526835		1.53257	2.95192		2.29885	3.73469		2.55428	4.21952		4.27842	4.14048
	Dyak\GE18294	FBgn0235719	LOC6526836		1.53257	2.95192		2.29885	3.73469		2.55428	4.21952		4.27842	4.14048
	Dyak\GE18295	FBgn0235720	LOC6526837		1.53257	2.95192		2.29885	3.73469		2.55428	4.21952		4.27842	4.14048
	Dyak\GE18296	FBgn0235721	LOC6526838		1.53257	2.95192		2.04342	3.47852		2.68199	4.07535		4.27842	4.16431
	Dyak\GE14708	FBgn0232302	LOC6526839		1.53257	2.95192		2.04342	3.47852		2.68199	4.07535		4.27842	4.16431
	Dyak\GE14706	FBgn0232300	LOC6526840		1.53257	2.47947		2.04342	3.40115		2.68199	3.98193		3.95913	4.20008
	Dyak\Umbrea	FBgn0232298	LOC6526841		1.53257	3.4618		1.53257	3.45166		2.42656	3.87823		3.83142	4.23085
	Dyak\GE18300	FBgn0235725	LOC6526846		1.53257	4.23978		2.55428	3.73799		2.55428	3.68081		3.83142	4.26884
	Dyak\GE28840	FBgn0276995	LOC26536021		1.53257	4.23978		2.55428	3.73799		2.55428	3.68081		3.83142	4.26884
	Dyak\GE27693	FBgn0275848	LOC26534874		1.53257	4.23978		2.55428	3.73799		2.55428	3.68081		3.83142	4.26884
	Dyak\GE18301	FBgn0235726	LOC6526847		1.53257	4.23978		2.80971	3.82516		3.32056	3.57712		3.89527	4.32217
	Dyak\GE14698	FBgn0232292	LOC6526848		2.04342	3.98238		2.80971	3.82516		3.32056	3.57712		3.89527	4.32217
	Dyak\GE18302	FBgn0235727	LOC6526849		2.04342	3.98238		2.80971	3.82516		3.32056	3.57712		3.89527	4.32217
	Dyak\GE14697	FBgn0232291	LOC6526850		2.04342	3.98238		2.80971	3.82516		3.32056	3.57712		3.89527	4.32217
	Dyak\GE18303	FBgn0235728	LOC6526851		2.04342	3.98238		2.80971	3.82516		3.32056	3.57712		3.89527	4.32217
	Dyak\GE14692	FBgn0232286	LOC6526852		2.04342	3.98238		2.80971	3.82516		3.32056	3.57712		3.89527	4.32217
	Dyak\GE28625	FBgn0276780	LOC26535806		2.04342	3.98238		2.80971	3.82516		3.32056	3.57712		3.89527	4.32217
	Dyak\GE18304	FBgn0235729	LOC6526856		2.04342	3.98238		2.80971	3.68399		3.19285	3.56684		3.89527	4.35174
	Dyak\GE14689	FBgn0232283	LOC6526853		2.04342	3.98238		2.80971	3.82516		3.32056	3.57712		3.89527	4.32217
	Dyak\GE14685	FBgn0232279	LOC6526857		2.04342	4.66989		2.80971	3.68399		3.19285	3.56684		3.89527	4.35174
	Dyak\GE14684	FBgn0232278	LOC6526858		2.04342	4.66989		3.06513	3.59901		3.7037	3.52703		3.89527	4.34084
	Dyak\GE18305	FBgn0235730	LOC6526859		2.04342	4.66989		3.06513	3.59901		3.7037	3.52703		3.89527	4.34084
	Dyak\GE18306	FBgn0235731	LOC6526860		4.08685	3.00251		3.06513	3.59901		3.7037	3.52703		3.89527	4.34084
	Dyak\GE14680	FBgn0232274	LOC6526861		4.08685	3.00251		3.06513	3.59901		3.7037	3.52703		3.89527	4.34084
	Dyak\GE18307	FBgn0235732	LOC6526862		4.08685	3.00251		2.80971	3.43529		3.57599	3.53798		3.83142	4.33103
	Dyak\GE14677	FBgn0232271	LOC6526863		4.08685	3.00251		2.80971	3.43529		3.57599	3.53798		3.83142	4.33103
	Dyak\GE18308	FBgn0235733	LOC6526864		4.08685	3.00251		2.80971	3.43529		3.57599	3.53798		3.83142	4.33103
	Dyak\GE14673	FBgn0232267	LOC6526865		4.08685	2.61475		2.80971	3.43529		3.57599	3.53798		3.83142	4.33103
	Dyak\GE14671	FBgn0232265	LOC6526866		4.08685	2.61475		2.80971	3.43529		3.57599	3.53798		3.83142	4.33103
	Dyak\GE14670	FBgn0232264	LOC6526867		4.08685	2.61475		2.80971	3.43529		3.57599	3.53798		3.83142	4.33103
	Dyak\GE18310	FBgn0235735	LOC6526868		4.08685	2.61475		2.80971	3.43529		3.57599	3.53798		3.83142	4.33103
	Dyak\GE14664	FBgn0068344	LOC6526869		4.08685	2.61475		2.80971	3.43529		3.57599	3.53798		3.83142	4.33103
	Dyak\GE18311	FBgn0235736	LOC6526870		4.08685	2.61475		2.80971	3.43529		3.57599	3.53798		3.83142	4.33103
	Dyak\GE14662	FBgn0232257	LOC6526871		4.08685	2.61475		2.80971	3.43529		3.57599	3.53798		3.83142	4.33103
	Dyak\GE18312	FBgn0235737	LOC6526872		4.08685	2.61475		2.80971	3.43529		3.57599	3.53798		3.83142	4.33103
	Dyak\GE18313	FBgn0235738	LOC6526874		4.08685	2.61475		3.06513	3.24237		3.7037	3.64234		3.63985	4.30103
	Dyak\GE14655	FBgn0232250	LOC6526875		4.08685	3.08474		3.06513	3.24237		3.7037	3.64234		3.63985	4.30103
	Dyak\GE18314	FBgn0235739	LOC6526876		4.08685	3.08474		3.06513	3.24237		3.7037	3.64234		3.63985	4.30103
	Dyak\GE18315	FBgn0235740	LOC6526877		4.08685	3.08474		3.06513	3.24237		3.7037	3.64234		3.63985	4.30103
	Dyak\GE18317	FBgn0235742	LOC6526879		4.08685	3.08474		3.06513	3.24237		3.7037	3.64234		3.63985	4.30103
	Dyak\GE18322	FBgn0084497	LOC6526886		4.08685	3.25745		4.34227	3.05651		3.95913	3.8081		3.7037	4.24242
	Dyak\GE18323	FBgn0235747	LOC6526887		3.57599	2.82488		4.34227	3.38395		4.08685	3.88029		3.83142	4.20181
	Dyak\GE18325	FBgn0235749	LOC6526889		3.57599	2.82488		4.34227	3.38395		4.08685	3.88029		3.83142	4.20181
	Dyak\GE28843	FBgn0276998	LOC26536024		3.57599	2.82488		4.34227	3.38395		4.08685	3.88029		3.83142	4.20181
	Dyak\GE27544	FBgn0275699	LOC26534725		3.57599	2.82488		4.34227	3.38395		4.08685	3.88029		3.83142	4.20181
	Dyak\GE18326	FBgn0235750	LOC6526890		3.57599	2.82488		5.36398	3.62601		4.34227	3.95762		3.89527	4.18382
	Dyak\tRNA:GE26621	FBgn0258438	LOC6526891		3.57599	2.82488		5.36398	3.62601		4.34227	3.95762		3.89527	4.18382
	Dyak\GE18327	FBgn0235751	LOC6526892		3.57599	2.82488		5.36398	3.62601		4.34227	3.95762		3.89527	4.18382
	Dyak\GE18328	FBgn0235752	LOC6526893		3.57599	2.82488		5.36398	3.62601		4.34227	3.95762		3.89527	4.18382
	Dyak\GE14642	FBgn0232237	LOC6526894		3.06513	3.55473		5.36398	3.62601		4.34227	3.95762		3.89527	4.18382
	Dyak\GE18329	FBgn0235753	LOC6526895		3.06513	3.55473		5.36398	3.62601		4.34227	3.95762		3.89527	4.18382
	Dyak\GE14641	FBgn0232236	LOC6526896		3.06513	3.55473		5.36398	3.62601		4.34227	3.95762		3.89527	4.18382
	Dyak\GE18330	FBgn0235754	LOC6526897		3.06513	3.55473		5.36398	3.62601		4.34227	3.95762		3.89527	4.18382
	Dyak\GE14639	FBgn0232234	LOC6526898		3.06513	3.55473		5.61941	3.7543		4.34227	3.99448		3.89527	4.17452
	Dyak\Rack1	FBgn0068085	LOC6526899		3.06513	3.55473		5.61941	3.7543		4.34227	3.99448		3.89527	4.17452
	Dyak\GE14637	FBgn0232232	LOC6526900		3.06513	3.55473		5.61941	3.7543		4.34227	3.99448		3.89527	4.17452
	Dyak\GE14631	FBgn0232226	LOC6526901		3.06513	3.55473		5.61941	3.7543		4.34227	3.99448		3.89527	4.17452
	Dyak\GE18332	FBgn0235755	LOC6526902		4.5977	4.96718		5.61941	3.7543		4.34227	3.99448		3.89527	4.17452
	Dyak\r2d2	FBgn0084548	LOC6526903		4.5977	4.96718		5.61941	3.7543		4.34227	3.99448		3.89527	4.17452
	Dyak\GE18333	FBgn0235756	LOC6526904		4.5977	4.96718		5.61941	3.7543		4.34227	3.99448		3.89527	4.17452
	Dyak\GE18334	FBgn0235757	LOC6526905		4.5977	4.96718		5.61941	3.7543		4.34227	3.99448		3.89527	4.17452
	Dyak\GE18335	FBgn0235758	LOC6526906		4.5977	4.96718		4.85313	3.98169		4.5977	4.09039		3.95913	4.14864
	Dyak\GE14624	FBgn0232220	LOC6526907		4.5977	4.96718		4.85313	3.98169		4.5977	4.09039		3.95913	4.14864
	Dyak\GE14618	FBgn0232214	LOC6526908		4.5977	4.96718		4.85313	3.98169		4.5977	4.09039		3.95913	4.14864
	Dyak\GE14614	FBgn0232210	LOC6526909		4.5977	4.96718		4.85313	3.98169		4.5977	4.09039		3.95913	4.14864
	Dyak\GE18336	FBgn0235759	LOC6526910		4.5977	4.96718		4.85313	3.98169		4.5977	4.09039		3.95913	4.14864
	Dyak\GE14611	FBgn0232207	LOC6526911		4.5977	4.96718		4.85313	3.98169		4.5977	4.09039		3.95913	4.14864
	Dyak\GE14606	FBgn0232202	LOC6526912		6.13027	4.06707		4.85313	3.98169		4.5977	4.09039		3.95913	4.14864
	Dyak\GE28617	FBgn0276772	LOC26535798		6.13027	4.06707		4.85313	3.98169		4.5977	4.09039		3.95913	4.14864
	Dyak\GE18337	FBgn0235760	LOC6526913		6.13027	4.06707		4.85313	3.98169		4.5977	4.09039		3.95913	4.14864
	Dyak\GE14603	FBgn0232199	LOC6526914		6.13027	4.06707		4.85313	3.98169		4.5977	4.09039		3.95913	4.14864
	Dyak\GE18338	FBgn0235761	LOC6526915		6.13027	4.06707		4.85313	3.98169		4.5977	4.09039		3.95913	4.14864
	Dyak\GE18339	FBgn0235762	LOC6526916		6.13027	4.06707		4.85313	3.98169		4.5977	4.09039		3.95913	4.14864
	Dyak\GE18340	FBgn0235763	LOC6526917		6.13027	4.06707		5.10856	4.36615		4.85313	4.18879		4.02299	4.15968
	Dyak\GE18341	FBgn0235764	LOC6526918		6.13027	4.06707		5.10856	4.36615		4.85313	4.18879		4.02299	4.15968
	Dyak\GE18342	FBgn0235765	LOC6526919		6.13027	4.06707		5.10856	4.36615		4.85313	4.18879		4.02299	4.15968
	Dyak\GE14601	FBgn0232197	LOC6526920		6.13027	4.06707		5.10856	4.36615		4.85313	4.18879		4.02299	4.15968
	Dyak\tRNA:GE26981	FBgn0258798	LOC6526921		6.13027	4.06707		5.10856	4.36615		4.85313	4.18879		4.02299	4.15968
	Dyak\Tep3	FBgn0232193	LOC6526922		6.13027	4.06707		5.10856	4.36615		4.85313	4.18879		4.02299	4.15968
	Dyak\Tep2	FBgn0068020	LOC6526923		6.64112	3.85448		5.10856	4.36615		4.85313	4.18879		4.02299	4.15968
	Dyak\GE29004	FBgn0277159	LOC26536185		6.64112	3.85448		5.10856	4.36615		4.85313	4.18879		4.02299	4.15968
	Dyak\GE18344	FBgn0068260	LOC6526924		6.64112	3.85448		5.10856	4.36615		4.85313	4.18879		4.02299	4.15968
	Dyak\GE14590	FBgn0232186	LOC6526926		6.64112	3.85448		5.10856	4.36615		4.85313	4.18879		4.02299	4.15968
	Dyak\GE18346	FBgn0235767	LOC6526927		6.64112	3.85448		5.36398	4.54316		4.85313	4.33265		4.08685	4.16697
	Dyak\GE14586	FBgn0232182	LOC6526929		7.66284	4.62176		5.61941	4.52062		4.5977	4.45779		4.08685	4.18503
	Dyak\GE14582	FBgn0232178	LOC6526930		6.64112	5.13164		5.61941	4.52062		4.5977	4.45779		4.08685	4.18503
	Dyak\GE14581	FBgn0232177	LOC6526931		6.64112	5.13164		5.87484	4.64767		5.10856	4.57197		4.08685	4.21356
	Dyak\Rapgap1	FBgn0068084	LOC6526935		5.61941	4.61684		5.87484	4.64767		5.10856	4.57197		4.08685	4.21356
	Dyak\GE29071	FBgn0277226	LOC26536252		5.61941	4.61684		5.87484	4.64767		5.10856	4.57197		4.08685	4.21356
	Dyak\Obp28a	FBgn0235773	LOC6526936		5.10856	4.83189		6.13027	4.92475		4.72541	4.59803		4.27842	4.27639
	Dyak\GE18354	FBgn0235774	LOC6526937		5.10856	4.83189		6.13027	4.92475		4.72541	4.59803		4.27842	4.27639
	Dyak\GE14575	FBgn0232171	LOC6526938		5.10856	4.83189		5.36398	5.19518		4.85313	4.58957		4.34227	4.3166
	Dyak\GE14572	FBgn0232168	LOC6526940		5.10856	4.83189		5.36398	5.19518		4.85313	4.58957		4.34227	4.3166
	Dyak\GE18356	FBgn0235776	LOC6526941		5.10856	4.82943		5.36398	5.19518		4.85313	4.58957		4.34227	4.3166
	Dyak\GE18357	FBgn0235777	LOC6526942		5.10856	4.82943		5.36398	5.19518		4.85313	4.58957		4.34227	4.3166
	Dyak\GE18358	FBgn0235778	LOC6526943		5.10856	4.82943		5.36398	5.19518		4.85313	4.58957		4.34227	4.3166
	Dyak\GE14561	FBgn0232160	LOC6526944		5.10856	4.82943		5.36398	5.19518		4.85313	4.58957		4.34227	4.3166
	Dyak\GE18359	FBgn0235779	LOC6526945		5.10856	4.82943		5.36398	5.22396		4.98084	4.58361		4.34227	4.31529
	Dyak\GE14551	FBgn0232150	LOC6526946		5.10856	4.82943		5.36398	5.22396		4.98084	4.58361		4.34227	4.31529
	Dyak\GE27328	FBgn0275483	LOC26534509		5.10856	4.82943		5.36398	5.22396		4.98084	4.58361		4.34227	4.31529
	Dyak\mir-305	FBgn0258342	LOC6526947		5.10856	4.82943		5.36398	5.22396		4.98084	4.58361		4.34227	4.31529
	Dyak\mir-275	FBgn0258343	LOC6526948		5.10856	4.82943		5.36398	5.22396		4.98084	4.58361		4.34227	4.31529
	Dyak\GE14543	FBgn0232143	LOC6526949		5.10856	4.82943		5.36398	5.22396		4.98084	4.58361		4.34227	4.31529
	Dyak\GE14533	FBgn0232133	LOC6526950		5.10856	5.51694		5.36398	5.22396		4.98084	4.58361		4.34227	4.31529
	Dyak\GE18360	FBgn0235780	LOC6526951		5.10856	5.51694		5.36398	5.22396		4.98084	4.58361		4.34227	4.31529
	Dyak\GE14524	FBgn0232126	LOC6526952		5.10856	5.51694		5.36398	5.22396		4.98084	4.58361		4.34227	4.31529
	Dyak\GE14513	FBgn0068297	LOC6526953		5.10856	5.51694		5.36398	5.22396		4.98084	4.58361		4.34227	4.31529
	Dyak\GE18361	FBgn0235781	LOC6526954		5.10856	5.51694		5.36398	5.22396		4.98084	4.58361		4.34227	4.31529
	Dyak\GE14502	FBgn0232106	LOC6526955		5.10856	5.51694		3.83142	5.22396		5.10856	4.5189		4.53384	4.31028
	Dyak\GE18362	FBgn0235782	LOC6526956		5.10856	5.51694		3.83142	5.22396		5.10856	4.5189		4.53384	4.31028
	Dyak\GE14491	FBgn0232095	LOC6526957		5.10856	5.51694		3.83142	5.22396		5.10856	4.5189		4.53384	4.31028
	Dyak\GE14471	FBgn0232076	LOC6526958		5.10856	5.51694		3.83142	5.22396		5.10856	4.5189		4.53384	4.31028
	Dyak\GE14461	FBgn0232066	LOC6526959		5.61941	6.24433		3.83142	5.22396		5.10856	4.5189		4.53384	4.31028
	Dyak\GE14450	FBgn0232056	LOC6526961		5.10856	5.30435		4.5977	5.23726		5.36398	4.55107		4.53384	4.30521
	Dyak\GE18366	FBgn0235786	LOC6526964		5.10856	5.30435		4.5977	5.04475		5.36398	4.62591		4.5977	4.28722
	Dyak\GE18367	FBgn0235787	LOC6526965		3.57599	4.61684		4.5977	5.04475		5.36398	4.62591		4.5977	4.28722
	Dyak\GE18368	FBgn0235788	LOC6526966		3.57599	4.61684		4.5977	4.57353		4.72541	4.68777		4.5977	4.27048
	Dyak\GE18370	FBgn0235790	LOC6526968		3.57599	4.61684		4.5977	4.57353		4.72541	4.68777		4.5977	4.27048
	Dyak\GE18371	FBgn0235791	LOC6526969		4.08685	4.91167		4.5977	4.57353		4.72541	4.68777		4.5977	4.27048
	Dyak\GE18372	FBgn0235792	LOC6526970		4.08685	4.91167		4.5977	4.57353		4.72541	4.68777		4.5977	4.27048
	Dyak\GE18373	FBgn0235793	LOC6526971		4.08685	4.91167		4.5977	4.57353		4.72541	4.68777		4.5977	4.27048
	Dyak\GE18374	FBgn0235794	LOC6526973		4.08685	4.91167		4.5977	4.10936		4.98084	4.70416		4.5977	4.31317
	Dyak\GE14428	FBgn0232035	LOC6526974		4.08685	4.91167		4.5977	4.10936		4.98084	4.70416		4.5977	4.31317
	Dyak\GE18376	FBgn0235796	LOC6526976		3.57599	3.67439		4.5977	3.8806		4.46999	4.75024		4.46999	4.36177
	Dyak\GE18377	FBgn0235797	LOC6526977		3.57599	2.6896		4.85313	3.87478		4.5977	4.7424		4.5977	4.3903
	Dyak\GE14406	FBgn0232014	LOC6526978		5.10856	3.45934		4.85313	3.87478		4.5977	4.7424		4.5977	4.3903
	Dyak\GE14395	FBgn0232003	LOC6526979		5.10856	3.45934		4.85313	3.87478		4.5977	4.7424		4.5977	4.3903
	Dyak\GE18378	FBgn0235798	LOC6526980		5.10856	3.45934		4.85313	3.87478		4.5977	4.7424		4.5977	4.3903
	Dyak\GE14384	FBgn0231992	LOC6526981		5.10856	3.45934		4.85313	3.87478		4.5977	4.7424		4.5977	4.3903
	Dyak\GE14373	FBgn0231981	LOC6526982		5.10856	3.45934		4.85313	3.87478		4.5977	4.7424		4.5977	4.3903
	Dyak\GE18379	FBgn0235799	LOC6526983		5.10856	3.45934		4.85313	3.87478		4.5977	4.7424		4.5977	4.3903
	Dyak\GE14361	FBgn0231972	LOC6526984		5.10856	3.45934		4.5977	3.89814		4.85313	4.76643		4.46999	4.40813
	Dyak\GE14328	FBgn0231943	LOC6526987		5.10856	3.45934		4.5977	3.89814		4.85313	4.76643		4.46999	4.40813
	Dyak\GE18380	FBgn0235800	LOC6526988		5.10856	3.45934		4.5977	3.89814		4.85313	4.76643		4.46999	4.40813
	Dyak\GE14308	FBgn0231923	LOC6526989		6.13027	3.93179		4.5977	3.89814		4.85313	4.76643		4.46999	4.40813
	Dyak\GE18381	FBgn0235801	LOC6526990		6.13027	3.93179		4.5977	3.89814		4.85313	4.76643		4.46999	4.40813
	Dyak\GE18382	FBgn0235802	LOC6526991		6.13027	3.93179		4.5977	3.89814		4.85313	4.76643		4.46999	4.40813
	Dyak\GE14297	FBgn0231913	LOC6526992		6.13027	3.93179		4.5977	3.89814		4.85313	4.76643		4.46999	4.40813
	Dyak\GE14286	FBgn0231902	LOC6526993		6.13027	3.93179		4.5977	3.89814		4.85313	4.76643		4.46999	4.40813
	Dyak\GE14275	FBgn0231891	LOC6526994		6.13027	3.93179		4.5977	3.89814		4.85313	4.76643		4.46999	4.40813
	Dyak\GE18383	FBgn0235803	LOC6526995		6.13027	3.93179		4.08685	4.22099		4.72541	4.66705		4.46999	4.42368
	Dyak\GE14264	FBgn0231880	LOC6526996		4.5977	4.58188		4.08685	4.22099		4.72541	4.66705		4.46999	4.42368
	Dyak\GE18384	FBgn0235804	LOC6526997		4.5977	4.58188		4.08685	4.22099		4.72541	4.66705		4.46999	4.42368
	Dyak\GE18385	FBgn0235805	LOC6526998		4.5977	4.58188		4.08685	4.22099		4.72541	4.66705		4.46999	4.42368
	Dyak\GE14253	FBgn0231871	LOC6526999		4.5977	4.58188		4.08685	4.22099		4.72541	4.66705		4.46999	4.42368
	Dyak\sip2	FBgn0067929	LOC6527000		4.5977	4.58188		4.08685	4.22099		4.72541	4.66705		4.46999	4.42368
	Dyak\GE14242	FBgn0231861	LOC6527001		4.5977	4.58188		4.08685	4.22099		4.72541	4.66705		4.46999	4.42368
	Dyak\GE18387	FBgn0235806	LOC6527002		4.5977	4.58188		4.08685	4.22099		4.72541	4.66705		4.46999	4.42368
	Dyak\GE14231	FBgn0231851	LOC6527003		4.5977	4.58188		4.08685	4.22099		4.72541	4.66705		4.46999	4.42368
	Dyak\GE18388	FBgn0235807	LOC6527004		4.5977	4.58188		4.08685	4.22099		4.72541	4.66705		4.46999	4.42368
	Dyak\GE14220	FBgn0231840	LOC6527005		4.5977	4.58188		4.08685	4.22099		4.72541	4.66705		4.46999	4.42368
	Dyak\GE18389	FBgn0235808	LOC6527006		4.5977	4.58188		4.08685	4.22099		4.72541	4.66705		4.46999	4.42368
	Dyak\GE18390	FBgn0084224	LOC6527007		4.5977	4.58188		4.5977	4.67172		4.5977	4.49019		4.72541	4.40589
	Dyak\GE18391	FBgn0235809	LOC6527008		4.5977	4.58188		4.5977	4.67172		4.5977	4.49019		4.72541	4.40589
	Dyak\GE18392	FBgn0235810	LOC6527009		4.5977	4.58188		4.5977	4.67172		4.5977	4.49019		4.72541	4.40589
	Dyak\tRNA:GE26622	FBgn0258439	LOC6527010		4.5977	4.58188		4.5977	4.67172		4.5977	4.49019		4.72541	4.40589
	Dyak\GE28365	FBgn0276520	LOC26535546		4.5977	4.58188		4.5977	4.67172		4.5977	4.49019		4.72541	4.40589
	Dyak\GE14209	FBgn0231830	LOC6527011		4.5977	4.58188		4.5977	4.67172		4.5977	4.49019		4.72541	4.40589
	Dyak\GE18395	FBgn0235813	LOC6527014		5.10856	5.05187		4.5977	4.67172		4.5977	4.49019		4.72541	4.40589
	Dyak\GE18393	FBgn0235811	LOC6527012		5.10856	5.05187		4.5977	4.67172		4.5977	4.49019		4.72541	4.40589
	Dyak\GE18394	FBgn0235812	LOC6527013		5.10856	5.05187		4.5977	4.67172		4.5977	4.49019		4.72541	4.40589
	Dyak\GE18396	FBgn0235814	LOC6527015		5.10856	5.05187		4.5977	4.67172		4.5977	4.49019		4.72541	4.40589
	Dyak\GE14198	FBgn0231820	LOC6527016		5.10856	5.05187		4.5977	4.67172		4.5977	4.49019		4.72541	4.40589
	Dyak\GE18397	FBgn0235815	LOC6527017		5.10856	5.05187		4.5977	4.67172		4.5977	4.49019		4.72541	4.40589
	Dyak\GE14187	FBgn0231809	LOC6527018		5.10856	5.05187		5.10856	4.98751		4.72541	4.37207		4.66156	4.35492
	Dyak\GE18398	FBgn0235816	LOC6527020		4.5977	5.61148		5.10856	4.98751		4.72541	4.37207		4.66156	4.35492
	Dyak\GE14165	FBgn0231787	LOC6527021		4.5977	5.61148		5.10856	4.98751		4.72541	4.37207		4.66156	4.35492
	Dyak\GE14154	FBgn0231777	LOC6527022		4.5977	5.61148		5.10856	4.98751		4.72541	4.37207		4.66156	4.35492
	Dyak\GE14143	FBgn0231766	LOC6527023		4.5977	5.61148		4.5977	5.11662		4.72541	4.3371		4.66156	4.32784
	Dyak\GE18399	FBgn0235817	LOC6527025		3.57599	5.39396		4.5977	5.11662		4.72541	4.3371		4.66156	4.32784
	Dyak\GE14132	FBgn0231755	LOC6527026		3.57599	5.39396		4.5977	5.11662		4.72541	4.3371		4.66156	4.32784
	Dyak\GE18400	FBgn0235818	LOC6527027		3.57599	5.39396		4.5977	5.11662		4.72541	4.3371		4.66156	4.32784
	Dyak\tRNA:GE26623	FBgn0258440	LOC6527029		3.57599	5.39396		4.5977	5.11662		4.72541	4.3371		4.66156	4.32784
	Dyak\GE28970	FBgn0277125	LOC26536151		3.57599	5.39396		4.5977	5.11662		4.72541	4.3371		4.66156	4.32784
	Dyak\GE18402	FBgn0235820	LOC6527030		3.57599	5.39396		5.10856	5.22195		4.5977	4.23854		4.72541	4.31978
	Dyak\GE18403	FBgn0235821	LOC6527031		3.57599	5.39396		5.10856	5.22195		4.5977	4.23854		4.72541	4.31978
	Dyak\GE14121	FBgn0231744	LOC6527032		3.57599	5.39396		5.10856	5.22195		4.5977	4.23854		4.72541	4.31978
	Dyak\GE18404	FBgn0235822	LOC6527033		4.08685	5.35408		5.10856	5.22195		4.5977	4.23854		4.72541	4.31978
	Dyak\GE18406	FBgn0235824	LOC6527035		4.08685	5.35408		5.10856	5.22195		4.5977	4.23854		4.72541	4.31978
	Dyak\GE14110	FBgn0231735	LOC6527036		4.08685	5.35408		5.10856	5.22195		4.5977	4.23854		4.72541	4.31978
	Dyak\GE18407	FBgn0235825	LOC6527037		4.08685	5.35408		4.85313	5.03445		4.34227	4.26308		4.40613	4.30582
	Dyak\GE18408	FBgn0235826	LOC6527038		4.08685	5.35408		4.85313	5.03445		4.34227	4.26308		4.40613	4.30582
	Dyak\snoRNA:GE27098	FBgn0258915	LOC6527039		4.08685	5.35408		4.85313	5.03445		4.34227	4.26308		4.40613	4.30582
	Dyak\GE18409	FBgn0235827	LOC6527040		4.08685	5.35408		4.85313	5.03445		4.34227	4.26308		4.40613	4.30582
	Dyak\GE14099	FBgn0231724	LOC6527041		4.08685	5.35408		4.85313	5.03445		4.34227	4.26308		4.40613	4.30582
	Dyak\GE14088	FBgn0231714	LOC6527042		4.08685	5.35408		4.85313	5.03445		4.34227	4.26308		4.40613	4.30582
	Dyak\GE18410	FBgn0235828	LOC6527043		5.10856	4.70645		4.85313	5.03445		4.34227	4.26308		4.40613	4.30582
	Dyak\GE14077	FBgn0231703	LOC6527045		5.10856	4.70645		4.85313	5.03445		4.34227	4.26308		4.40613	4.30582
	Dyak\GE18412	FBgn0235830	LOC6527046		5.10856	4.70645		4.85313	5.03445		4.34227	4.26308		4.40613	4.30582
	Dyak\GE18413	FBgn0235831	LOC6527047		5.10856	4.70645		4.5977	4.66829		4.34227	4.3787		4.53384	4.29673
	Dyak\GE28573	FBgn0276728	LOC26535754		5.10856	4.70645		4.5977	4.66829		4.34227	4.3787		4.53384	4.29673
	Dyak\GE18414	FBgn0235832	LOC6527048		5.10856	4.70645		4.5977	4.66829		4.34227	4.3787		4.53384	4.29673
	Dyak\GE18415	FBgn0235833	LOC6527049		5.10856	4.70645		4.5977	4.66829		4.34227	4.3787		4.53384	4.29673
	Dyak\GE18416	FBgn0235834	LOC6527050		5.10856	4.70645		4.5977	4.66829		4.34227	4.3787		4.53384	4.29673
	Dyak\GE18417	FBgn0235835	LOC6527051		4.5977	5.21387		4.5977	4.66829		4.34227	4.3787		4.53384	4.29673
	Dyak\GE14066	FBgn0231692	LOC6527052		4.5977	5.21387		4.5977	4.66829		4.34227	4.3787		4.53384	4.29673
	Dyak\GE14055	FBgn0231681	LOC6527054		4.5977	5.21387		4.5977	4.66829		4.34227	4.3787		4.53384	4.29673
	Dyak\GE18418	FBgn0235836	LOC6527053		4.5977	5.21387		4.5977	4.66829		4.34227	4.3787		4.53384	4.29673
	Dyak\GE18419	FBgn0235837	LOC6527055		4.5977	5.21387		4.5977	4.66829		4.34227	4.3787		4.53384	4.29673
	Dyak\GE18421	FBgn0235839	LOC6527056		4.5977	5.21387		4.5977	4.66829		4.34227	4.3787		4.53384	4.29673
	Dyak\GE14044	FBgn0231672	LOC6527057		4.5977	5.21387		4.5977	4.66829		4.34227	4.3787		4.53384	4.29673
	Dyak\GE18422	FBgn0235840	LOC6527058		4.5977	5.21387		4.5977	4.66829		4.34227	4.3787		4.53384	4.29673
	Dyak\GE18423	FBgn0068338	LOC6527059		4.5977	5.21387		4.5977	4.66829		4.34227	4.3787		4.53384	4.29673
	Dyak\GE14032	FBgn0231662	LOC6527060		4.5977	5.21387		4.5977	4.66829		4.34227	4.3787		4.53384	4.29673
	Dyak\GE18424	FBgn0235841	LOC6527061		4.5977	5.21387		4.85313	4.33839		4.34227	4.43527		4.40613	4.30778
	Dyak\GE18425	FBgn0235842	LOC6527062		4.5977	5.21387		4.85313	4.33839		4.34227	4.43527		4.40613	4.30778
	Dyak\GE14021	FBgn0231651	LOC6527063		5.61941	3.92687		4.85313	4.33839		4.34227	4.43527		4.40613	4.30778
	Dyak\GE18426	FBgn0235843	LOC6527065		5.61941	3.92687		4.85313	4.33839		4.34227	4.43527		4.40613	4.30778
	Dyak\GE13999	FBgn0231630	LOC6527066		5.61941	3.92687		4.85313	4.33839		4.34227	4.43527		4.40613	4.30778
	Dyak\GE18428	FBgn0235845	LOC6527068		5.61941	3.92687		4.5977	4.12225		4.08685	4.44652		4.5977	4.30791
	Dyak\GE18429	FBgn0235846	LOC6527069		5.10856	3.41453		4.5977	4.12225		4.08685	4.44652		4.5977	4.30791
	Dyak\GE13988	FBgn0231620	LOC6527070		5.10856	3.41453		4.5977	4.12225		4.08685	4.44652		4.5977	4.30791
	Dyak\GE18430	FBgn0235847	LOC6527071		5.10856	3.41453		4.5977	4.12225		4.08685	4.44652		4.5977	4.30791
	Dyak\GE13977	FBgn0231613	LOC6527072		5.10856	3.41453		4.5977	4.12225		4.08685	4.44652		4.5977	4.30791
	Dyak\GE13966	FBgn0068491	LOC6527073		5.10856	3.41453		4.5977	4.12225		4.08685	4.44652		4.5977	4.30791
	Dyak\GE18431	FBgn0235848	LOC6527074		5.10856	3.41453		4.5977	4.12225		4.08685	4.44652		4.5977	4.30791
	Dyak\GE18433	FBgn0235850	LOC6527077		5.10856	3.41453		4.5977	3.89363		4.21456	4.40386		4.5977	4.30097
	Dyak\GE13933	FBgn0231575	LOC6527078		5.61941	3.41453		4.5977	3.89363		4.21456	4.40386		4.5977	4.30097
	Dyak\GE13922	FBgn0231564	LOC6527079		5.61941	3.41453		4.5977	3.7025		4.08685	4.29965		4.72541	4.25354
	Dyak\GE13912	FBgn0231555	LOC6527080		5.61941	3.41453		4.5977	3.7025		4.08685	4.29965		4.72541	4.25354
	Dyak\GE18434	FBgn0235851	LOC6527081		5.61941	3.41453		4.5977	3.7025		4.08685	4.29965		4.72541	4.25354
	Dyak\GE18435	FBgn0235852	LOC6527082		5.61941	3.41453		4.5977	3.7025		4.08685	4.29965		4.72541	4.25354
	Dyak\GE13901	FBgn0068192	LOC6527083		5.61941	3.41453		4.5977	3.7025		4.08685	4.29965		4.72541	4.25354
	Dyak\GE18436	FBgn0235853	LOC6527084		5.61941	3.41453		4.5977	3.7025		4.08685	4.29965		4.72541	4.25354
	Dyak\GE13890	FBgn0231535	LOC6527085		5.61941	3.41453		4.5977	3.7025		4.08685	4.29965		4.72541	4.25354
	Dyak\GE18437	FBgn0235854	LOC6527086		4.5977	4.05723		4.5977	3.7025		4.08685	4.29965		4.72541	4.25354
	Dyak\GE18438	FBgn0235855	LOC6527087		4.5977	4.05723		4.5977	3.7025		4.08685	4.29965		4.72541	4.25354
	Dyak\GE18439	FBgn0235856	LOC6527088		4.5977	4.05723		4.5977	3.7025		4.08685	4.29965		4.72541	4.25354
	Dyak\GE18440	FBgn0235857	LOC6527089		4.5977	4.05723		4.5977	3.7025		4.08685	4.29965		4.72541	4.25354
	Dyak\GE18442	FBgn0235859	LOC6527090		4.5977	4.05723		4.5977	3.7025		4.08685	4.29965		4.72541	4.25354
	Dyak\GE13879	FBgn0231525	LOC6527091		4.5977	4.05723		4.5977	3.7025		4.08685	4.29965		4.72541	4.25354
	Dyak\GE18443	FBgn0235860	LOC6527092		4.5977	4.05723		4.08685	3.80461		4.46999	4.13109		4.53384	4.16571
	Dyak\GE18444	FBgn0235861	LOC6527093		4.5977	4.05723		4.08685	3.80461		4.46999	4.13109		4.53384	4.16571
	Dyak\GE13868	FBgn0231514	LOC6527094		4.5977	4.05723		4.08685	3.80461		4.46999	4.13109		4.53384	4.16571
	Dyak\GE18445	FBgn0235862	LOC6527095		4.5977	4.05723		4.08685	3.80461		4.46999	4.13109		4.53384	4.16571
	Dyak\GE13857	FBgn0231503	LOC6527096		4.5977	4.05723		4.08685	3.80461		4.46999	4.13109		4.53384	4.16571
	Dyak\GE18447	FBgn0235864	LOC6527098		4.5977	3.33476		4.08685	3.80461		4.46999	4.13109		4.53384	4.16571
	Dyak\GE18446	FBgn0235863	LOC6527097		4.5977	3.33476		4.08685	3.80461		4.46999	4.13109		4.53384	4.16571
	Dyak\GE18448	FBgn0235865	LOC6527099		4.5977	3.33476		3.57599	3.96292		4.21456	3.98972		4.46999	4.0969
	Dyak\GE13846	FBgn0231492	LOC6527100		4.5977	3.33476		3.57599	3.96292		4.21456	3.98972		4.46999	4.0969
	Dyak\GE28378	FBgn0276533	LOC26535559		4.5977	3.33476		3.57599	3.96292		4.21456	3.98972		4.46999	4.0969
	Dyak\GE13835	FBgn0231483	LOC6527102		4.5977	3.33476		3.57599	3.96292		4.21456	3.98972		4.46999	4.0969
	Dyak\GE13824	FBgn0231472	LOC6527103		4.5977	3.33476		3.57599	3.96292		4.21456	3.98972		4.46999	4.0969
	Dyak\GE18450	FBgn0235867	LOC6527104		4.08685	4.06707		3.57599	3.96292		4.21456	3.98972		4.46999	4.0969
	Dyak\GE13813	FBgn0231463	LOC6527105		4.08685	4.06707		3.57599	3.96292		4.21456	3.98972		4.46999	4.0969
	Dyak\GE18451	FBgn0235868	LOC6527106		4.08685	4.06707		3.57599	3.96292		4.21456	3.98972		4.46999	4.0969
	Dyak\GE18452	FBgn0235869	LOC6527107		4.08685	4.06707		3.57599	3.96292		4.21456	3.98972		4.46999	4.0969
	Dyak\GE18453	FBgn0235870	LOC6527108		4.08685	4.06707		3.57599	3.96292		4.21456	3.98972		4.46999	4.0969
	Dyak\GE13802	FBgn0231454	LOC6527109		4.08685	4.06707		3.57599	3.96292		4.21456	3.98972		4.46999	4.0969
	Dyak\GE18454	FBgn0235871	LOC6527110		4.08685	4.06707		3.57599	4.07914		3.95913	3.84834		4.46999	4.05545
	Dyak\GE13791	FBgn0231443	LOC6527111		4.08685	4.06707		3.57599	4.07914		3.95913	3.84834		4.46999	4.05545
	Dyak\GE13758	FBgn0231411	LOC6527114		3.57599	4.53953		3.32056	4.05282		4.08685	3.77698		4.34227	4.04512
	Dyak\GE13769	FBgn0231422	LOC6527113		3.57599	4.53953		3.57599	4.07914		3.95913	3.84834		4.46999	4.05545
	Dyak\GE28313	FBgn0276468	LOC26535494		3.57599	4.53953		3.57599	4.07914		3.95913	3.84834		4.46999	4.05545
	Dyak\GE18455	FBgn0235872	LOC6527115		1.53257	4.36436		3.32056	4.05282		4.08685	3.77698		4.34227	4.04512
	Dyak\GE13747	FBgn0231400	LOC6527116		1.53257	4.36436		3.32056	4.05282		4.08685	3.77698		4.34227	4.04512
	Dyak\GE13736	FBgn0231390	LOC6527117		1.53257	4.36436		3.32056	4.0611		4.08685	3.70856		4.21456	4.0963
	Dyak\GE13703	FBgn0231358	LOC6527119		1.53257	4.11188		3.32056	4.0611		4.08685	3.70856		4.21456	4.0963
	Dyak\GE13714	FBgn0231368	LOC6527120		2.04342	3.89929		4.34227	3.86901		4.08685	3.7634		4.34227	4.17483
	Dyak\GE18456	FBgn0235873	LOC6527121		2.04342	3.89929		4.34227	3.86901		4.08685	3.7634		4.34227	4.17483
	Dyak\GE13692	FBgn0231347	LOC6527122		2.04342	3.89929		4.34227	3.86901		4.08685	3.7634		4.34227	4.17483
	Dyak\GE13681	FBgn0231336	LOC6527123		2.04342	3.89929		3.57599	3.63442		4.34227	3.8634		4.40613	4.27129
	Dyak\GE13670	FBgn0231327	LOC6527124		2.04342	3.38449		3.57599	3.63442		4.34227	3.8634		4.40613	4.27129
	Dyak\GE26464	FBgn0250779	LOC6527125		2.04342	3.38449		3.57599	3.63442		4.34227	3.8634		4.40613	4.27129
	Dyak\GE28623	FBgn0276778	LOC26535804		2.04342	3.38449		3.57599	3.63442		4.34227	3.8634		4.40613	4.27129
	Dyak\GE18459	FBgn0235876	LOC6527126		2.04342	3.38449		3.57599	3.63442		4.34227	3.8634		4.40613	4.27129
	Dyak\GE13659	FBgn0231316	LOC6527127		2.04342	3.38449		3.57599	3.63442		4.34227	3.8634		4.40613	4.27129
	Dyak\stai	FBgn0067923	LOC6527128		2.04342	3.38449		3.57599	3.63442		4.34227	3.8634		4.40613	4.27129
	Dyak\GE27312	FBgn0275467	LOC26534493		2.04342	3.38449		3.57599	3.63442		4.34227	3.8634		4.40613	4.27129
	Dyak\GE18460	FBgn0235877	LOC6527129		2.04342	3.38449		3.32056	3.42238		4.5977	3.95229		4.21456	4.3547
	Dyak\GE13637	FBgn0231296	LOC6527130		2.04342	3.38449		3.32056	3.42238		4.5977	3.95229		4.21456	4.3547
	Dyak\GE13626	FBgn0231285	LOC6527131		2.04342	3.38449		3.32056	3.42238		4.5977	3.95229		4.21456	4.3547
	Dyak\CHIP	FBgn0066136	LOC6527132		3.06513	2.9145		3.32056	3.42238		4.5977	3.95229		4.21456	4.3547
	Dyak\GE18462	FBgn0235878	LOC6527133		3.06513	2.9145		3.32056	3.42238		4.5977	3.95229		4.21456	4.3547
	Dyak\GE27516	FBgn0275671	LOC26534697		3.06513	2.9145		3.32056	3.42238		4.5977	3.95229		4.21456	4.3547
	Dyak\GE18463	FBgn0235879	LOC6527134		3.06513	2.9145		3.32056	3.42238		4.5977	3.95229		4.21456	4.3547
	Dyak\GE13615	FBgn0231274	LOC6527135		3.06513	2.9145		3.57599	3.33116		4.34227	3.98493		4.21456	4.38893
	Dyak\GE13604	FBgn0231265	LOC6527136		3.06513	2.9145		3.57599	3.33116		4.34227	3.98493		4.21456	4.38893
	Dyak\GE28334	FBgn0276489	LOC26535515		3.06513	2.9145		3.57599	3.33116		4.34227	3.98493		4.21456	4.38893
	Dyak\GE13593	FBgn0231255	LOC6527138		3.06513	2.9145		3.57599	3.33116		4.34227	3.98493		4.21456	4.38893
	Dyak\GE18464	FBgn0235880	LOC6527137		5.61941	3.13201		3.57599	3.33116		4.34227	3.98493		4.21456	4.38893
	Dyak\GE18465	FBgn0235881	LOC6527139		5.61941	3.13201		3.57599	3.33116		4.34227	3.98493		4.21456	4.38893
	Dyak\GE13582	FBgn0231244	LOC6527140		5.61941	3.13201		3.57599	3.33116		4.34227	3.98493		4.21456	4.38893
	Dyak\GE18466	FBgn0235882	LOC6527141		5.61941	3.13201		3.57599	3.33116		4.34227	3.98493		4.21456	4.38893
	Dyak\GE13572	FBgn0231234	LOC6527142		5.61941	3.13201		3.57599	3.33116		4.34227	3.98493		4.21456	4.38893
	Dyak\GE13561	FBgn0231223	LOC6527143		5.61941	3.13201		3.57599	3.36783		4.72541	4.01461		4.1507	4.39608
	Dyak\GE18467	FBgn0235883	LOC6527144		5.61941	3.13201		3.57599	3.36783		4.72541	4.01461		4.1507	4.39608
	Dyak\GE13550	FBgn0231213	LOC6527145		5.61941	3.13201		3.57599	3.36783		4.72541	4.01461		4.1507	4.39608
	Dyak\GE13539	FBgn0231202	LOC6527146		5.61941	3.13201		3.57599	3.36783		4.72541	4.01461		4.1507	4.39608
	Dyak\GE18468	FBgn0235884	LOC6527147		5.61941	3.13201		3.57599	3.36783		4.72541	4.01461		4.1507	4.39608
	Dyak\GE18469	FBgn0235885	LOC6527148		5.61941	3.09212		3.57599	3.36783		4.72541	4.01461		4.1507	4.39608
	Dyak\GE18470	FBgn0235886	LOC6527149		5.61941	3.09212		3.57599	3.36783		4.72541	4.01461		4.1507	4.39608
	Dyak\GE18473	FBgn0235889	LOC6527152		5.10856	3.56458		4.08685	3.60446		4.46999	3.95306		4.08685	4.39483
	Dyak\GE18472	FBgn0235888	LOC6527151		5.61941	3.09212		4.08685	3.60446		4.46999	3.95306		4.08685	4.39483
	Dyak\GE13528	FBgn0231194	LOC6527153		5.10856	3.56458		4.08685	3.60446		4.46999	3.95306		4.08685	4.39483
	Dyak\GE28102	FBgn0276257	LOC26535283		5.10856	3.56458		4.08685	3.60446		4.46999	3.95306		4.08685	4.39483
	Dyak\GE13517	FBgn0231184	LOC6527154		5.10856	3.56458		4.08685	3.60446		4.46999	3.95306		4.08685	4.39483
	Dyak\GE13495	FBgn0231164	LOC6527156		4.5977	4.11927		5.10856	3.95445		4.21456	3.84605		4.08685	4.34845
	Dyak\GE18475	FBgn0068366	LOC6527158		4.5977	4.11927		5.10856	3.95445		4.21456	3.84605		4.08685	4.34845
	Dyak\GE18476	FBgn0235891	LOC6527159		4.5977	4.11927		5.10856	3.95445		4.21456	3.84605		4.08685	4.34845
	Dyak\GE18477	FBgn0235892	LOC6527160		4.5977	4.11927		5.61941	4.23859		4.21456	3.76857		4.21456	4.28068
	Dyak\GE18478	FBgn0235893	LOC6527161		4.5977	4.11927		5.61941	4.23859		4.21456	3.76857		4.21456	4.28068
	Dyak\GE18479	FBgn0235894	LOC6527162		4.5977	4.80431		5.61941	4.23859		4.21456	3.76857		4.21456	4.28068
	Dyak\GE18480	FBgn0235895	LOC6527163		4.5977	4.80431		5.61941	4.23859		4.21456	3.76857		4.21456	4.28068
	Dyak\GE13483	FBgn0231152	LOC6527164		4.5977	4.80431		5.61941	4.23859		4.21456	3.76857		4.21456	4.28068
	Dyak\GE13461	FBgn0231133	LOC6527166		4.5977	4.80431		5.61941	4.23859		4.21456	3.76857		4.21456	4.28068
	Dyak\GE13450	FBgn0231123	LOC6527167		4.5977	4.80431		5.61941	4.23859		4.21456	3.76857		4.21456	4.28068
	Dyak\GE13439	FBgn0231113	LOC6527168		4.5977	4.80431		5.61941	4.23859		4.21456	3.76857		4.21456	4.28068
	Dyak\GE13428	FBgn0231102	LOC6527169		4.5977	4.80431		5.36398	4.48647		4.08685	3.79529		4.1507	4.21439
	Dyak\GE13417	FBgn0231095	LOC6527170		4.5977	4.80431		5.36398	4.48647		4.08685	3.79529		4.1507	4.21439
	Dyak\GE18481	FBgn0235896	LOC6527171		4.5977	4.80431		5.36398	4.48647		4.08685	3.79529		4.1507	4.21439
	Dyak\GE18482	FBgn0235897	LOC6527172		3.06513	5.01444		5.36398	4.48647		4.08685	3.79529		4.1507	4.21439
	Dyak\GE18483	FBgn0235898	LOC6527173		3.06513	5.01444		5.36398	4.48647		4.08685	3.79529		4.1507	4.21439
	Dyak\GE18484	FBgn0235899	LOC6527174		3.06513	5.01444		5.36398	4.48647		4.08685	3.79529		4.1507	4.21439
	Dyak\GE13406	FBgn0231084	LOC6527175		3.06513	5.01444		5.36398	4.48647		4.08685	3.79529		4.1507	4.21439
	Dyak\GE18485	FBgn0235900	LOC6527176		3.06513	5.01444		5.36398	4.48647		4.08685	3.79529		4.1507	4.21439
	Dyak\GE13395	FBgn0231074	LOC6527177		3.06513	5.01444		5.36398	4.48647		4.08685	3.79529		4.1507	4.21439
	Dyak\GE13384	FBgn0231063	LOC6527178		3.06513	5.01444		5.36398	4.48647		4.08685	3.79529		4.1507	4.21439
	Dyak\GE18486	FBgn0235901	LOC6527179		3.06513	5.01444		5.36398	4.48647		4.08685	3.79529		4.1507	4.21439
	Dyak\GE13372	FBgn0231051	LOC6527180		3.06513	5.01444		5.36398	4.48647		4.08685	3.79529		4.1507	4.21439
	Dyak\GE13361	FBgn0231040	LOC6527181		3.06513	5.01444		6.13027	4.52732		4.08685	3.8964		4.08685	4.12685
	Dyak\GE18487	FBgn0235902	LOC6527183		3.06513	5.01444		6.13027	4.52732		4.08685	3.8964		4.08685	4.12685
	Dyak\GE13339	FBgn0231019	LOC6527184		3.06513	5.01444		6.13027	4.52732		4.08685	3.8964		4.08685	4.12685
	Dyak\GE13328	FBgn0068268	LOC6527185		3.06513	5.01444		6.13027	4.52732		4.08685	3.8964		4.08685	4.12685
	Dyak\GE18488	FBgn0235903	LOC6527186		3.06513	5.01444		6.13027	4.52732		4.08685	3.8964		4.08685	4.12685
	Dyak\GE13317	FBgn0231001	LOC6527187		5.61941	4.83681		6.13027	4.52732		4.08685	3.8964		4.08685	4.12685
	Dyak\GE18489	FBgn0235904	LOC6527188		5.61941	4.83681		6.13027	4.52732		4.08685	3.8964		4.08685	4.12685
	Dyak\GE13295	FBgn0230981	LOC6527190		5.61941	4.83681		4.5977	4.35449		4.34227	4.02968		4.02299	4.06792
	Dyak\GE18490	FBgn0235905	LOC6527191		5.61941	4.83681		4.5977	4.35449		4.34227	4.02968		4.02299	4.06792
	Dyak\GE18491	FBgn0235906	LOC6527192		6.13027	4.57942		4.5977	4.35449		4.34227	4.02968		4.02299	4.06792
	Dyak\GE13284	FBgn0230970	LOC6527193		6.13027	4.57942		4.5977	4.35449		4.34227	4.02968		4.02299	4.06792
	Dyak\GE13273	FBgn0230959	LOC6527194		6.13027	4.57942		4.5977	4.35449		4.34227	4.02968		4.02299	4.06792
	Dyak\GE13262	FBgn0230949	LOC6527195		6.13027	4.57942		4.5977	4.35449		4.34227	4.02968		4.02299	4.06792
	Dyak\GE13251	FBgn0230939	LOC6527196		6.13027	4.57942		4.85313	4.02499		4.46999	4.28076		4.21456	4.04224
	Dyak\porin	FBgn0067938	LOC6527197		6.13027	4.57942		4.85313	4.02499		4.46999	4.28076		4.21456	4.04224
	Dyak\GE18493	FBgn0235908	LOC6527199		6.13027	4.57942		4.85313	4.02499		4.46999	4.28076		4.21456	4.04224
	Dyak\GE13229	FBgn0230922	LOC6527200		6.13027	4.57942		4.85313	4.02499		4.46999	4.28076		4.21456	4.04224
	Dyak\GE13219	FBgn0230913	LOC6527201		6.13027	4.57942		4.85313	4.02499		4.46999	4.28076		4.21456	4.04224
	Dyak\GE18494	FBgn0235909	LOC6527202		6.13027	4.57942		4.85313	4.02499		4.46999	4.28076		4.21456	4.04224
	Dyak\GE28513	FBgn0276668	LOC26535694		6.13027	4.57942		4.85313	4.02499		4.46999	4.28076		4.21456	4.04224
	Dyak\GE18495	FBgn0235910	LOC6527203		6.13027	4.57942		4.85313	4.02499		4.46999	4.28076		4.21456	4.04224
	Dyak\GE13197	FBgn0230892	LOC6527205		7.66284	3.80967		4.85313	4.02499		4.46999	4.28076		4.21456	4.04224
	Dyak\GE13186	FBgn0230881	LOC6527206		7.66284	3.80967		4.85313	4.02499		4.46999	4.28076		4.21456	4.04224
	Dyak\GE13176	FBgn0230871	LOC6527207		7.66284	3.80967		5.10856	3.71003		4.34227	4.5184		4.27842	4.02482
	Dyak\GE13165	FBgn0230860	LOC6527208		7.66284	3.80967		5.10856	3.71003		4.34227	4.5184		4.27842	4.02482
	Dyak\GE13154	FBgn0230849	LOC6527209		7.15198	3.08228		5.10856	3.71003		4.34227	4.5184		4.27842	4.02482
	Dyak\GE27983	FBgn0276138	LOC26535164		7.66284	3.80967		5.10856	3.71003		4.34227	4.5184		4.27842	4.02482
	Dyak\GE18496	FBgn0235911	LOC6527210		7.15198	3.08228		5.10856	3.71003		4.34227	4.5184		4.27842	4.02482
	Dyak\GE28563	FBgn0276718	LOC26535744		7.15198	3.08228		5.10856	3.71003		4.34227	4.5184		4.27842	4.02482
	Dyak\GE13143	FBgn0230839	LOC6527212		7.15198	3.08228		4.5977	3.66048		4.21456	4.68853		4.21456	4.02288
	Dyak\GE18498	FBgn0235913	LOC6527213		7.15198	3.08228		4.5977	3.66048		4.21456	4.68853		4.21456	4.02288
	Dyak\GE18499	FBgn0068403	LOC6527214		7.15198	3.08228		4.5977	3.66048		4.21456	4.68853		4.21456	4.02288
	Dyak\GE13132	FBgn0230830	LOC6527215		7.15198	3.08228		4.5977	3.66048		4.21456	4.68853		4.21456	4.02288
	Dyak\l206225	FBgn0067959	LOC6527216		7.15198	3.08228		4.5977	3.66048		4.21456	4.68853		4.21456	4.02288
	Dyak\GE18500	FBgn0235914	LOC6527217		7.15198	3.08228		4.5977	3.66048		4.21456	4.68853		4.21456	4.02288
	Dyak\GE13110	FBgn0230809	LOC6527218		7.15198	3.08228		4.5977	3.66048		4.21456	4.68853		4.21456	4.02288
	Dyak\GE18501	FBgn0068469	LOC6527219		6.13027	2.82734		4.5977	3.66048		4.21456	4.68853		4.21456	4.02288
	Dyak\GE18502	FBgn0235915	LOC6527220		6.13027	2.82734		4.5977	3.66048		4.21456	4.68853		4.21456	4.02288
	Dyak\GE13099	FBgn0230801	LOC6527221		6.13027	2.82734		4.5977	3.66048		4.21456	4.68853		4.21456	4.02288
	Dyak\GE18503	FBgn0235916	LOC6527222		6.13027	2.82734		4.5977	3.66048		4.21456	4.68853		4.21456	4.02288
	Dyak\RpL9	FBgn0068064	LOC6527223		6.13027	2.82734		4.5977	3.66048		4.21456	4.68853		4.21456	4.02288
	Dyak\GE18504	FBgn0235917	LOC6527224		6.13027	2.82734		4.5977	3.66048		4.21456	4.68853		4.21456	4.02288
	Dyak\GE13077	FBgn0230781	LOC6527225		6.13027	2.82734		4.5977	3.66048		4.21456	4.68853		4.21456	4.02288
	Dyak\UTPase	FBgn0068007	LOC6527226		6.13027	2.82734		4.5977	3.81673		4.21456	4.79758		4.40613	4.05517
	Dyak\GE13066	FBgn0230770	LOC6527227		4.08685	3.12463		4.5977	3.81673		4.21456	4.79758		4.40613	4.05517
	Dyak\GE18506	FBgn0235918	LOC6527228		6.13027	2.82734		4.5977	3.81673		4.21456	4.79758		4.40613	4.05517
	Dyak\GE18507	FBgn0235919	LOC6527229		6.13027	2.82734		4.5977	3.81673		4.21456	4.79758		4.40613	4.05517
	Dyak\GE18508	FBgn0235920	LOC6527230		4.08685	3.12463		4.5977	3.81673		4.21456	4.79758		4.40613	4.05517
	Dyak\GE18509	FBgn0068417	LOC6527231		4.08685	3.12463		4.5977	4.10128		3.7037	4.88804		4.40613	4.123
	Dyak\GE18510	FBgn0235921	LOC6527232		4.08685	3.12463		4.5977	4.10128		3.7037	4.88804		4.40613	4.123
	Dyak\GE13055	FBgn0230759	LOC6527233		4.08685	3.12463		4.5977	4.10128		3.7037	4.88804		4.40613	4.123
	Dyak\GE28197	FBgn0276352	LOC26535378		3.57599	4.53953		4.5977	4.10128		3.7037	4.88804		4.40613	4.123
	Dyak\GE13043	FBgn0230748	LOC6527234		3.57599	4.53953		4.5977	4.10128		3.7037	4.88804		4.40613	4.123
	Dyak\GE18511	FBgn0235922	LOC6527235		3.57599	4.53953		4.5977	4.10128		3.7037	4.88804		4.40613	4.123
	Dyak\GE18512	FBgn0235923	LOC6527236		3.57599	4.53953		4.5977	4.10128		3.7037	4.88804		4.40613	4.123
	Dyak\GE13032	FBgn0230738	LOC6527237		3.57599	4.53953		4.5977	4.10128		3.7037	4.88804		4.40613	4.123
	Dyak\GE13021	FBgn0230727	LOC6527238		3.57599	4.53953		4.5977	4.10128		3.7037	4.88804		4.40613	4.123
	Dyak\GE18513	FBgn0235924	LOC6527239		3.57599	4.53953		3.83142	4.74287		3.95913	4.82053		4.21456	4.17181
	Dyak\GE13010	FBgn0230718	LOC6527240		3.57599	4.53953		3.83142	4.74287		3.95913	4.82053		4.21456	4.17181
	Dyak\GE18514	FBgn0235925	LOC6527241		3.57599	4.53953		3.83142	4.74287		3.95913	4.82053		4.21456	4.17181
	Dyak\GE12999	FBgn0230707	LOC6527242		3.57599	4.53953		3.83142	4.74287		3.95913	4.82053		4.21456	4.17181
	Dyak\GE12988	FBgn0230697	LOC6527243		3.57599	4.53953		3.83142	4.74287		3.95913	4.82053		4.21456	4.17181
	Dyak\Csl4	FBgn0068175	LOC6527244		3.57599	4.53953		3.83142	4.74287		3.95913	4.82053		4.21456	4.17181
	Dyak\GE18515	FBgn0235926	LOC6527245		3.57599	4.53953		3.83142	4.74287		3.95913	4.82053		4.21456	4.17181
	Dyak\GE12972	FBgn0230684	LOC6527246		3.57599	4.53953		3.83142	4.74287		3.95913	4.82053		4.21456	4.17181
	Dyak\GE18516	FBgn0235927	LOC6527247		1.53257	5.51694		3.83142	4.74287		3.95913	4.82053		4.21456	4.17181
	Dyak\GE18517	FBgn0235928	LOC6527248		1.53257	5.51694		3.83142	4.74287		3.95913	4.82053		4.21456	4.17181
	Dyak\GE12966	FBgn0230678	LOC6527249		1.53257	5.51694		3.83142	4.74287		3.95913	4.82053		4.21456	4.17181
	Dyak\GE27660	FBgn0275815	LOC26534841		1.53257	5.51694		3.83142	4.74287		3.95913	4.82053		4.21456	4.17181
	Dyak\GE12961	FBgn0230673	LOC6527250		1.53257	5.51694		3.83142	4.74287		3.95913	4.82053		4.21456	4.17181
	Dyak\GE12954	FBgn0230668	LOC6527252		2.55428	5.51694		3.06513	5.42736		4.46999	4.68928		4.27842	4.22555
	Dyak\GE12948	FBgn0230662	LOC6527253		1.53257	5.51694		3.06513	5.42736		4.46999	4.68928		4.27842	4.22555
	Dyak\GE18518	FBgn0235929	LOC6527254		1.53257	5.51694		3.06513	5.42736		4.46999	4.68928		4.27842	4.22555
	Dyak\ab	FBgn0235930	LOC6527256		3.06513	6.93184		3.06513	5.87563		4.21456	4.53198		4.40613	4.247
	Dyak\GE12936	FBgn0230650	LOC6527257		3.06513	6.93184		2.29885	6.00392		4.08685	4.37467		4.72541	4.29352
	Dyak\GE18520	FBgn0235931	LOC6527258		3.06513	6.93184		2.29885	6.00392		4.08685	4.37467		4.72541	4.29352
	Dyak\GE18521	FBgn0235932	LOC6527259		3.06513	6.93184		2.29885	6.00392		4.08685	4.37467		4.72541	4.29352
	Dyak\GE18522	FBgn0235933	LOC6527260		2.55428	6.9343		2.29885	6.00392		4.08685	4.37467		4.72541	4.29352
	Dyak\GE18523	FBgn0235934	LOC6527261		2.55428	6.9343		2.29885	6.00392		4.08685	4.37467		4.72541	4.29352
	Dyak\GE12926	FBgn0230640	LOC6527262		2.55428	6.9343		2.29885	6.00392		4.08685	4.37467		4.72541	4.29352
	Dyak\GE12905	FBgn0230620	LOC6527263		2.55428	5.81423		2.80971	6.01221		3.95913	4.24939		4.72541	4.29845
	Dyak\GE18524	FBgn0235935	LOC6527264		2.55428	5.81423		3.06513	5.7134		4.08685	4.21238		4.78927	4.33061
	Dyak\GE12872	FBgn0230590	LOC6527267		2.04342	5.56667		3.83142	5.04385		3.95913	4.20988		4.66156	4.35782
	Dyak\GE28919	FBgn0277074	LOC26536100		3.06513	3.72412		3.83142	4.27478		4.08685	4.2638		4.53384	4.41357
	Dyak\GE27946	FBgn0276101	LOC26535127		3.06513	3.72412		3.83142	4.27478		4.08685	4.2638		4.53384	4.41357
	Dyak\GE18526	FBgn0235937	LOC6527269		3.06513	3.72412		3.83142	4.27478		4.08685	4.2638		4.53384	4.41357
	Dyak\GE12861	FBgn0068273	LOC6527270		3.06513	3.72412		3.57599	3.6495		4.08685	4.26115		4.5977	4.42398
	Dyak\GE18527	FBgn0235938	LOC6527271		3.06513	3.72412		3.57599	3.6495		4.08685	4.26115		4.5977	4.42398
	Dyak\GE12850	FBgn0230569	LOC6527272		4.5977	2.9145		3.57599	3.6495		4.08685	4.26115		4.5977	4.42398
	Dyak\GE28665	FBgn0276820	LOC26535846		5.10856	2.31992		3.32056	3.06548		4.34227	4.32317		4.27842	4.43321
	Dyak\GE18528	FBgn0235939	LOC6527273		5.10856	2.31992		4.34227	2.55273		4.21456	4.37189		4.40613	4.4032
	Dyak\GE18529	FBgn0235940	LOC6527274		5.10856	2.31992		4.34227	2.55273		4.21456	4.37189		4.40613	4.4032
	Dyak\GE12840	FBgn0230560	LOC6527275		5.10856	2.31992		4.34227	2.55273		4.21456	4.37189		4.40613	4.4032
	Dyak\GE12829	FBgn0230549	LOC6527276		5.10856	2.31992		4.34227	2.55273		4.21456	4.37189		4.40613	4.4032
	Dyak\GE12818	FBgn0230538	LOC6527277		5.10856	2.31992		4.34227	2.55273		4.21456	4.37189		4.40613	4.4032
	Dyak\GE12807	FBgn0230528	LOC6527278		5.10856	2.31992		4.34227	2.55273		4.21456	4.37189		4.40613	4.4032
	Dyak\GE12796	FBgn0230517	LOC6527279		5.10856	2.31992		4.34227	2.55273		4.21456	4.37189		4.40613	4.4032
	Dyak\GE18530	FBgn0235941	LOC6527280		5.10856	2.31992		4.34227	2.55273		4.21456	4.37189		4.40613	4.4032
	Dyak\GE28636	FBgn0276791	LOC26535817		4.08685	2.06252		4.34227	2.55273		4.21456	4.37189		4.40613	4.4032
	Dyak\GE18532	FBgn0084129	LOC6527285		4.08685	1.80512		4.85313	2.39662		4.34227	4.33234		4.40613	4.38639
	Dyak\GE12785	FBgn0230506	LOC6527282		4.08685	2.06252		4.85313	2.39662		4.34227	4.33234		4.40613	4.38639
	Dyak\GE27590	FBgn0275745	LOC26534771		4.08685	2.06252		4.85313	2.39662		4.34227	4.33234		4.40613	4.38639
	Dyak\GE12774	FBgn0230495	LOC6527283		4.08685	2.06252		4.85313	2.39662		4.34227	4.33234		4.40613	4.38639
	Dyak\GE12763	FBgn0230485	LOC6527284		4.08685	1.80512		4.85313	2.39662		4.34227	4.33234		4.40613	4.38639
	Dyak\GE12752	FBgn0230474	LOC6527286		5.10856	2.49017		5.10856	2.57542		4.72541	4.2042		4.27842	4.36729
	Dyak\GE12741	FBgn0230463	LOC6527287		5.10856	2.49017		5.10856	2.57542		4.72541	4.2042		4.27842	4.36729
	Dyak\GE18533	FBgn0235943	LOC6527288		5.10856	2.49017		5.10856	2.57542		4.72541	4.2042		4.27842	4.36729
	Dyak\GE18534	FBgn0235944	LOC6527289		5.10856	2.49017		5.10856	2.57542		4.72541	4.2042		4.27842	4.36729
	Dyak\GE28971	FBgn0277126	LOC26536152		5.10856	2.49017		5.10856	2.57542		4.72541	4.2042		4.27842	4.36729
	Dyak\GE18537	FBgn0235947	LOC6527292		4.5977	2.78746		5.87484	2.93829		5.36398	4.18919		4.34227	4.36021
	Dyak\GE18538	FBgn0235948	LOC6527294		4.5977	2.78746		5.87484	3.67939		5.10856	4.07999		4.34227	4.38639
	Dyak\GE27619	FBgn0275774	LOC26534800		5.10856	3.9873		5.87484	3.67939		5.10856	4.07999		4.34227	4.38639
	Dyak\GE28810	FBgn0276965	LOC26535991		5.10856	3.9873		5.87484	3.67939		5.10856	4.07999		4.34227	4.38639
	Dyak\GE28515	FBgn0276670	LOC26535696		5.10856	3.9873		5.87484	3.67939		5.10856	4.07999		4.34227	4.38639
	Dyak\GE18539	FBgn0235949	LOC6527295		5.10856	3.9873		5.36398	4.42796		5.10856	3.98657		4.1507	4.43875
	Dyak\GE18540	FBgn0235950	LOC6527296		5.10856	3.9873		5.36398	4.42796		5.10856	3.98657		4.1507	4.43875
	Dyak\GE12709	FBgn0230433	LOC6527297		5.10856	3.9873		5.36398	4.42796		5.10856	3.98657		4.1507	4.43875
	Dyak\GE12698	FBgn0230423	LOC6527298		5.10856	3.9873		5.36398	4.42796		5.10856	3.98657		4.1507	4.43875
	Dyak\GE12687	FBgn0230412	LOC6527299		7.15198	4.49718		5.36398	4.42796		5.10856	3.98657		4.1507	4.43875
	Dyak\snoRNA:GE27099	FBgn0258916	LOC6527300		7.15198	4.49718		5.36398	4.42796		5.10856	3.98657		4.1507	4.43875
	Dyak\GE12676	FBgn0230403	LOC6527301		7.15198	4.49718		5.36398	4.42796		5.10856	3.98657		4.1507	4.43875
	Dyak\GE12654	FBgn0230381	LOC6527303		8.17369	6.50912		5.61941	5.4122		4.85313	4.14735		3.89527	4.4948
	Dyak\GE28486	FBgn0276641	LOC26535667		7.15198	4.49718		4.85313	5.06276		4.98084	4.01081		3.89527	4.47687
	Dyak\GE27778	FBgn0275933	LOC26534959		7.15198	4.49718		4.85313	5.06276		4.98084	4.01081		3.89527	4.47687
	Dyak\GE18543	FBgn0235953	LOC6527306		7.15198	4.49718		4.85313	5.06276		4.98084	4.01081		3.89527	4.47687
	Dyak\GE28003	FBgn0276158	LOC26535184		7.15198	4.49718		4.85313	5.06276		4.98084	4.01081		3.89527	4.47687
	Dyak\GE12632	FBgn0230360	LOC6527308		7.15198	4.49718		4.85313	5.06276		4.98084	4.01081		3.89527	4.47687
	Dyak\GE18545	FBgn0068416	LOC6527309		7.15198	4.49718		4.85313	5.06276		4.98084	4.01081		3.89527	4.47687
	Dyak\GE28160	FBgn0276315	LOC26535341		7.15198	4.49718		4.85313	5.06276		4.98084	4.01081		3.89527	4.47687
	Dyak\Mal-B1	FBgn0235955	LOC6527310		8.17369	6.50912		4.85313	5.06276		4.98084	4.01081		3.89527	4.47687
	Dyak\Mal-B2	FBgn0235956	LOC6527311		8.17369	6.50912		4.85313	5.06276		4.98084	4.01081		3.89527	4.47687
	Dyak\GE18548	FBgn0235957	LOC6527312		8.17369	6.50912		4.85313	5.06276		4.98084	4.01081		3.89527	4.47687
	Dyak\GE18550	FBgn0235959	LOC6527316		6.13027	6.29652		7.15198	5.67666		4.98084	4.24855		3.76756	4.48056
	Dyak\GE18551	FBgn0235960	LOC6527317		6.13027	6.29652		7.15198	5.67666		4.98084	4.24855		3.76756	4.48056
	Dyak\GE18553	FBgn0235962	LOC6527318		6.13027	6.29652		7.15198	5.67666		4.98084	4.24855		3.76756	4.48056
	Dyak\GE18554	FBgn0235963	LOC6527319		6.13027	6.29898		7.15198	5.67666		4.98084	4.24855		3.76756	4.48056
	Dyak\GE18555	FBgn0235964	LOC6527320		6.13027	6.29898		7.15198	5.67666		4.98084	4.24855		3.76756	4.48056
	Dyak\mir-263a	FBgn0258344	LOC6527322		6.13027	6.29898		7.15198	5.67666		4.98084	4.24855		3.76756	4.48056
	Dyak\GE28537	FBgn0276692	LOC26535718		6.13027	6.29898		7.15198	5.67666		4.98084	4.24855		3.76756	4.48056
	Dyak\GE18556	FBgn0235965	LOC6527323		6.13027	6.29898		6.89655	5.52081		4.85313	4.39786		3.76756	4.43321
	Dyak\GE12588	FBgn0230319	LOC6527324		6.13027	6.29898		6.89655	5.52081		4.85313	4.39786		3.76756	4.43321
	Dyak\GE18557	FBgn0235966	LOC6527325		6.13027	6.29898		6.89655	5.52081		4.85313	4.39786		3.76756	4.43321
	Dyak\GE12577	FBgn0230308	LOC6527326		6.13027	6.29898		6.89655	5.52081		4.85313	4.39786		3.76756	4.43321
	Dyak\GE18558	FBgn0235967	LOC6527327		6.13027	6.29898		6.89655	5.52081		4.85313	4.39786		3.76756	4.43321
	Dyak\GE18559	FBgn0235968	LOC6527328		6.13027	6.29898		6.89655	5.52081		4.85313	4.39786		3.76756	4.43321
	Dyak\GE18560	FBgn0235969	LOC6527329		6.13027	4.88408		6.89655	5.52081		4.85313	4.39786		3.76756	4.43321
	Dyak\GE12566	FBgn0230297	LOC6527330		6.13027	4.88408		6.89655	5.52081		4.85313	4.39786		3.76756	4.43321
	Dyak\GE18561	FBgn0235970	LOC6527331		6.13027	4.88408		6.89655	5.52081		4.85313	4.39786		3.76756	4.43321
	Dyak\GE12555	FBgn0068267	LOC6527332		6.13027	4.88408		6.89655	5.52081		4.85313	4.39786		3.76756	4.43321
	Dyak\GE18562	FBgn0235971	LOC6527333		6.13027	4.88408		6.89655	5.52081		4.85313	4.39786		3.76756	4.43321
	Dyak\GE12533	FBgn0230268	LOC6527335		6.13027	4.88408		6.89655	5.52081		4.85313	4.39786		3.76756	4.43321
	Dyak\GE18563	FBgn0235972	LOC6527336		6.13027	4.88408		5.87484	5.11463		4.85313	4.5178		3.7037	4.40015
	Dyak\GE18564	FBgn0235973	LOC6527337		6.13027	4.88408		5.87484	5.11463		4.85313	4.5178		3.7037	4.40015
	Dyak\GE12522	FBgn0230259	LOC6527338		6.13027	4.88408		5.87484	5.11463		4.85313	4.5178		3.7037	4.40015
	Dyak\GE12511	FBgn0230249	LOC6527339		6.13027	4.88408		5.87484	5.11463		4.85313	4.5178		3.7037	4.40015
	Dyak\GE12501	FBgn0230239	LOC6527340		6.13027	4.88408		5.87484	5.11463		4.85313	4.5178		3.7037	4.40015
	Dyak\GE12490	FBgn0068266	LOC6527341		6.13027	5.57405		5.87484	5.11463		4.85313	4.5178		3.7037	4.40015
	Dyak\GE12479	FBgn0230222	LOC6527342		6.13027	5.57405		5.87484	5.11463		4.85313	4.5178		3.7037	4.40015
	Dyak\GE18565	FBgn0235974	LOC6527343		6.13027	5.57405		5.87484	5.11463		4.85313	4.5178		3.7037	4.40015
	Dyak\GE12468	FBgn0230211	LOC6527344		6.13027	5.57405		5.87484	5.11463		4.85313	4.5178		3.7037	4.40015
	Dyak\GE18566	FBgn0068295	LOC6527345		6.13027	5.57405		5.87484	5.11463		4.85313	4.5178		3.7037	4.40015
	Dyak\GE18567	FBgn0235975	LOC6527346		6.13027	5.57405		5.87484	5.11463		4.85313	4.5178		3.7037	4.40015
	Dyak\GE12457	FBgn0230200	LOC6527347		6.13027	5.57405		5.87484	5.11463		4.85313	4.5178		3.7037	4.40015
	Dyak\GE12446	FBgn0230189	LOC6527348		6.13027	5.57405		5.87484	5.11463		4.85313	4.5178		3.7037	4.40015
	Dyak\GE18568	FBgn0235976	LOC6527349		6.13027	5.57405		5.10856	4.75052		4.34227	4.63774		3.7037	4.3432
	Dyak\GE12435	FBgn0230178	LOC6527350		6.13027	5.57405		5.10856	4.75052		4.34227	4.63774		3.7037	4.3432
	Dyak\GE18569	FBgn0235977	LOC6527351		6.13027	5.57405		5.10856	4.75052		4.34227	4.63774		3.7037	4.3432
	Dyak\GE12424	FBgn0230168	LOC6527352		6.13027	5.57405		5.10856	4.75052		4.34227	4.63774		3.7037	4.3432
	Dyak\GE18570	FBgn0235978	LOC6527353		6.13027	5.57405		5.10856	4.75052		4.34227	4.63774		3.7037	4.3432
	Dyak\GE18571	FBgn0235979	LOC6527354		6.13027	3.56212		5.10856	4.75052		4.34227	4.63774		3.7037	4.3432
	Dyak\GE12413	FBgn0230158	LOC6527355		6.13027	3.56212		5.10856	4.75052		4.34227	4.63774		3.7037	4.3432
	Dyak\Aats-thr	FBgn0068539	LOC6527356		6.13027	3.56212		5.10856	4.75052		4.34227	4.63774		3.7037	4.3432
	Dyak\GE12402	FBgn0230147	LOC6527357		6.13027	3.56212		5.10856	4.75052		4.34227	4.63774		3.7037	4.3432
	Dyak\GE18573	FBgn0235980	LOC6527358		6.13027	3.56212		5.10856	4.75052		4.34227	4.63774		3.7037	4.3432
	Dyak\GE18574	FBgn0235981	LOC6527359		6.13027	3.56212		5.10856	4.75052		4.34227	4.63774		3.7037	4.3432
	Dyak\GE18575	FBgn0235982	LOC6527360		6.13027	3.56212		5.10856	4.75052		4.34227	4.63774		3.7037	4.3432
	Dyak\GE12391	FBgn0230137	LOC6527361		6.13027	3.56212		4.5977	4.55054		4.34227	4.72285		3.7037	4.30639
	Dyak\GE18576	FBgn0235983	LOC6527362		6.13027	3.56212		4.5977	4.55054		4.34227	4.72285		3.7037	4.30639
	Dyak\GE18577	FBgn0235984	LOC6527363		5.61941	4.072		4.5977	4.55054		4.34227	4.72285		3.7037	4.30639
	Dyak\GE28333	FBgn0276488	LOC26535514		5.61941	4.072		4.5977	4.55054		4.34227	4.72285		3.7037	4.30639
	Dyak\GE28410	FBgn0276565	LOC26535591		5.61941	4.072		4.5977	4.55054		4.34227	4.72285		3.7037	4.30639
	Dyak\GE12380	FBgn0230126	LOC6527364		5.61941	4.072		4.08685	4.39306		4.5977	4.74393		3.7037	4.2886
	Dyak\GE18578	FBgn0235985	LOC6527365		5.10856	4.11188		4.08685	4.39306		4.5977	4.74393		3.7037	4.2886
	Dyak\GE12369	FBgn0068270	LOC6527366		5.10856	4.11188		4.08685	4.39306		4.5977	4.74393		3.7037	4.2886
	Dyak\GE18579	FBgn0235986	LOC6527367		5.10856	4.11188		4.08685	4.39306		4.5977	4.74393		3.7037	4.2886
	Dyak\GE12358	FBgn0230106	LOC6527368		5.10856	4.11188		4.08685	4.39306		4.5977	4.74393		3.7037	4.2886
	Dyak\GE28931	FBgn0277086	LOC26536112		5.10856	4.11188		3.83142	4.20597		4.72541	4.75986		3.63985	4.26582
	Dyak\GE18580	FBgn0235987	LOC6527369		1.53257	3.93918		4.34227	4.23297		4.21456	4.66349		3.63985	4.22262
	Dyak\GE12336	FBgn0230086	LOC6527370		3.57599	5.09914		4.34227	4.23297		4.21456	4.66349		3.63985	4.22262
	Dyak\GE27749	FBgn0275904	LOC26534930		1.53257	3.93918		3.83142	4.28917		3.83142	4.53245		3.57599	4.21631
	Dyak\GE18582	FBgn0235989	LOC6527372		1.53257	4.45151		3.83142	4.28917		3.83142	4.53245		3.57599	4.21631
	Dyak\GE27460	FBgn0275615	LOC26534641		1.53257	4.45151		3.06513	4.2954		3.7037	4.37438		3.51213	4.21825
	Dyak\GE18585	FBgn0235992	LOC6527376		2.55428	3.72412		3.06513	4.2954		3.7037	4.37438		3.51213	4.21825
	Dyak\GE28821	FBgn0276976	LOC26536002		1.53257	4.45151		3.06513	4.2954		3.7037	4.37438		3.51213	4.21825
	Dyak\GE18586	FBgn0235993	LOC6527377		2.55428	3.72412		2.04342	4.16629		3.44828	4.32082		3.51213	4.22254
	Dyak\GE12315	FBgn0068334	LOC6527378		2.55428	4.40917		2.04342	4.16629		3.44828	4.32082		3.51213	4.22254
	Dyak\GE18587	FBgn0235994	LOC6527379		2.55428	4.40917		2.04342	4.16629		3.44828	4.32082		3.51213	4.22254
	Dyak\GE12304	FBgn0066137	LOC6527380		2.55428	4.40917		2.04342	4.16629		3.44828	4.32082		3.51213	4.22254
	Dyak\GE18588	FBgn0235995	LOC6527381		2.55428	4.40917		2.55428	4.30178		3.19285	4.2107		3.63985	4.24704
	Dyak\GE12294	FBgn0230050	LOC6527382		2.55428	4.40917		2.55428	4.30178		3.19285	4.2107		3.63985	4.24704
	Dyak\GE12283	FBgn0230039	LOC6527383		2.55428	4.40917		2.55428	4.30178		3.19285	4.2107		3.63985	4.24704
	Dyak\GE18589	FBgn0235996	LOC6527384		2.55428	4.40917		2.55428	4.30178		3.19285	4.2107		3.63985	4.24704
	Dyak\GE12272	FBgn0230029	LOC6527385		2.55428	4.40917		2.55428	4.30178		3.19285	4.2107		3.63985	4.24704
	Dyak\GE12261	FBgn0230018	LOC6527386		2.55428	4.40917		2.55428	4.30178		3.19285	4.2107		3.63985	4.24704
	Dyak\GE18590	FBgn0235997	LOC6527387		2.55428	4.40917		2.55428	4.30178		3.19285	4.2107		3.63985	4.24704
	Dyak\GE29253	FBgn0277408	LOC26536434		2.55428	4.14931		2.55428	4.30178		3.19285	4.2107		3.63985	4.24704
	Dyak\GE12196	FBgn0229959	LOC6527394		3.06513	4.32447		2.55428	4.38773		3.19285	4.2585		3.63985	4.26453
	Dyak\GE12218	FBgn0229977	LOC6527391		2.55428	4.14931		2.55428	4.38773		3.19285	4.2585		3.63985	4.26453
	Dyak\GE28283	FBgn0276438	LOC26535464		3.06513	4.32447		2.55428	4.46702		3.06513	4.3091		3.38442	4.25701
	Dyak\GE18594	FBgn0236001	LOC6527399		3.06513	4.96718		2.80971	4.36046		2.68199	4.40267		3.38442	4.24943
	Dyak\GE12174	FBgn0229939	LOC6527397		3.06513	4.96718		2.80971	4.36046		2.68199	4.40267		3.38442	4.24943
	Dyak\GE18596	FBgn0236003	LOC6527403		2.55428	4.1999		2.80971	4.34011		2.04342	4.40735		3.44828	4.2156
	Dyak\GE12141	FBgn0229908	LOC6527404		2.55428	4.1999		2.80971	4.34011		2.04342	4.40735		3.44828	4.2156
	Dyak\GE12130	FBgn0229897	LOC6527405		2.55428	4.1999		2.55428	4.25472		2.17114	4.44171		3.51213	4.15941
	Dyak\GE18597	FBgn0236004	LOC6527406		2.55428	4.1999		2.55428	4.25472		2.17114	4.44171		3.51213	4.15941
	Dyak\GE12119	FBgn0229888	LOC6527407		2.55428	4.1999		2.55428	4.25472		2.17114	4.44171		3.51213	4.15941
	Dyak\GE18598	FBgn0236005	LOC6527408		2.55428	4.1999		2.55428	4.25472		2.17114	4.44171		3.51213	4.15941
	Dyak\GE12108	FBgn0229877	LOC6527409		2.55428	4.1999		2.55428	4.25472		2.17114	4.44171		3.51213	4.15941
	Dyak\GE12099	FBgn0229868	LOC6527410		2.55428	4.1999		2.55428	4.25472		2.17114	4.44171		3.51213	4.15941
	Dyak\GE12088	FBgn0229859	LOC6527411		2.55428	3.76979		2.55428	4.25472		2.17114	4.44171		3.51213	4.15941
	Dyak\GE18599	FBgn0068468	LOC6527412		2.55428	3.76979		2.55428	4.25472		2.17114	4.44171		3.51213	4.15941
	Dyak\GE12077	FBgn0229849	LOC6527413		2.55428	3.76979		2.55428	4.25472		2.17114	4.44171		3.51213	4.15941
	Dyak\GE18600	FBgn0236006	LOC6527414		2.55428	3.76979		2.55428	4.25472		2.17114	4.44171		3.51213	4.15941
	Dyak\GE12066	FBgn0229839	LOC6527415		2.55428	3.76979		2.55428	4.25472		2.17114	4.44171		3.51213	4.15941
	Dyak\GE12055	FBgn0229828	LOC6527416		2.55428	3.76979		2.55428	4.25472		2.17114	4.44171		3.51213	4.15941
	Dyak\GE18601	FBgn0236007	LOC6527417		2.55428	3.76979		2.04342	4.18385		2.17114	4.41422		3.25671	4.05929
	Dyak\GE12044	FBgn0229817	LOC6527418		3.06513	4.02719		2.04342	4.18385		2.17114	4.41422		3.25671	4.05929
	Dyak\GE12011	FBgn0085083	LOC6527421		2.04342	3.81214		2.29885	4.1696		2.17114	4.40001		3.25671	3.99118
	Dyak\GE18605	FBgn0236011	LOC6527424		1.53257	4.88162		2.04342	4.63848		2.04342	4.20629		3.12899	3.87171
	Dyak\GE18606	FBgn0236012	LOC6527425		1.53257	4.88162		2.04342	4.63848		2.04342	4.20629		3.12899	3.87171
	Dyak\GE18607	FBgn0236013	LOC6527426		1.53257	4.88162		2.04342	4.63848		2.04342	4.20629		3.12899	3.87171
	Dyak\GE18608	FBgn0236014	LOC6527427		1.53257	4.88162		2.04342	4.63848		2.04342	4.20629		3.12899	3.87171
	Dyak\GE28830	FBgn0276985	LOC26536011		1.53257	4.88162		2.04342	4.63848		2.04342	4.20629		3.12899	3.87171
	Dyak\GE18609	FBgn0236015	LOC6527428		2.04342	5.60902		1.788	4.71544		2.42656	4.12004		3.19285	3.85103
	Dyak\GE18610	FBgn0236016	LOC6527429		2.04342	5.60902		1.788	4.71544		2.42656	4.12004		3.19285	3.85103
	Dyak\GE18611	FBgn0236017	LOC6527430		2.04342	5.60902		1.788	4.71544		2.42656	4.12004		3.19285	3.85103
	Dyak\GE11989	FBgn0229767	LOC6527431		2.04342	5.60902		1.788	4.74868		2.42656	3.9752		3.38442	3.8863
	Dyak\GE11978	FBgn0229756	LOC6527432		2.04342	5.60902		1.788	4.74868		2.42656	3.9752		3.38442	3.8863
	Dyak\GE18612	FBgn0236018	LOC6527433		2.04342	5.60902		1.788	4.74868		2.42656	3.9752		3.38442	3.8863
	Dyak\GE11967	FBgn0229745	LOC6527435		1.53257	5.17399		1.788	4.74868		2.42656	3.9752		3.38442	3.8863
	Dyak\GE11956	FBgn0229736	LOC6527436		1.53257	5.17399		1.788	4.74868		2.42656	3.9752		3.38442	3.8863
	Dyak\GE11950	FBgn0229730	LOC6527437		1.53257	5.17399		1.788	4.61031		2.42656	3.80348		3.32056	3.87421
	Dyak\GE28463	FBgn0276618	LOC26535644		1.02171	4.48894		1.788	4.61031		2.42656	3.80348		3.32056	3.87421
	Dyak\GE18614	FBgn0236020	LOC6527439		2.04342	4.01156		1.53257	4.29411		2.42656	3.69813		3.25671	3.87415
	Dyak\GE28178	FBgn0276333	LOC26535359		2.04342	4.01156		1.53257	4.29411		2.42656	3.69813		3.25671	3.87415
	Dyak\GE18615	FBgn0236021	LOC6527440		2.04342	4.01156		1.27714	3.7717		2.29885	3.63561		3.12899	3.84665
	Dyak\GE11930	FBgn0229711	LOC6527441		2.04342	4.01156		1.27714	3.7717		2.29885	3.63561		3.12899	3.84665
	Dyak\GE11919	FBgn0068394	LOC6527442		2.04342	4.01156		1.27714	3.7717		2.29885	3.63561		3.12899	3.84665
	Dyak\GE18616	FBgn0236022	LOC6527443		2.04342	3.49676		1.27714	3.7717		2.29885	3.63561		3.12899	3.84665
	Dyak\GE18617	FBgn0236023	LOC6527444		2.04342	3.49676		1.27714	3.7717		2.29885	3.63561		3.12899	3.84665
	Dyak\GE11908	FBgn0229691	LOC6527445		2.04342	3.49676		1.27714	3.7717		2.29885	3.63561		3.12899	3.84665
	Dyak\GE18618	FBgn0236024	LOC6527446		2.04342	3.49676		1.27714	3.7717		2.29885	3.63561		3.12899	3.84665
	Dyak\GE11897	FBgn0229681	LOC6527447		2.04342	3.49676		1.27714	3.7717		2.29885	3.63561		3.12899	3.84665
	Dyak\GE28046	FBgn0276201	LOC26535227		2.04342	3.49676		1.27714	3.7717		2.29885	3.63561		3.12899	3.84665
	Dyak\GE18619	FBgn0236025	LOC6527448		2.04342	3.49676		1.27714	3.7717		2.29885	3.63561		3.12899	3.84665
	Dyak\GE18620	FBgn0236026	LOC6527449		2.04342	3.49676		2.29885	3.40013		2.29885	3.53857		3.12899	3.81104
	Dyak\GE11886	FBgn0229670	LOC6527450		2.04342	3.49676		2.29885	3.40013		2.29885	3.53857		3.12899	3.81104
	Dyak\GE18622	FBgn0236028	LOC6527451		2.04342	3.49676		2.29885	3.40013		2.29885	3.53857		3.12899	3.81104
	Dyak\GE11875	FBgn0068395	LOC6527452		2.04342	3.49676		2.29885	3.40013		2.29885	3.53857		3.12899	3.81104
	Dyak\GE18623	FBgn0236029	LOC6527453		2.04342	3.49676		2.29885	3.40013		2.29885	3.53857		3.12899	3.81104
	Dyak\GE11864	FBgn0229650	LOC6527454		2.04342	3.49676		2.29885	3.40013		2.29885	3.53857		3.12899	3.81104
	Dyak\Pect	FBgn0068101	LOC6527455		1.53257	2.98442		2.29885	3.40013		2.29885	3.53857		3.12899	3.81104
	Dyak\GE11853	FBgn0229640	LOC6527456		1.53257	2.98442		2.29885	3.40013		2.29885	3.53857		3.12899	3.81104
	Dyak\GE11831	FBgn0229619	LOC6527458		1.53257	2.98442		2.29885	3.40013		2.29885	3.53857		3.12899	3.81104
	Dyak\snRNA:U2:1	FBgn0259070	LOC6527459		1.53257	2.98442		2.29885	3.40013		2.29885	3.53857		3.12899	3.81104
	Dyak\GE11820	FBgn0229610	LOC6527461		1.53257	2.98442		2.80971	3.05775		2.29885	3.48185		3.06513	3.76939
	Dyak\GE18626	FBgn0236031	LOC6527462		1.53257	2.98442		2.80971	3.05775		2.29885	3.48185		3.06513	3.76939
	Dyak\GE11809	FBgn0229600	LOC6527463		1.53257	2.98442		2.80971	3.05775		2.29885	3.48185		3.06513	3.76939
	Dyak\GE18627	FBgn0236032	LOC6527464		1.53257	2.98442		2.80971	3.05775		2.29885	3.48185		3.06513	3.76939
	Dyak\GE11798	FBgn0229590	LOC6527465		1.53257	2.98442		2.80971	3.05775		2.29885	3.48185		3.06513	3.76939
	Dyak\GE18628	FBgn0236033	LOC6527466		1.53257	2.98442		2.80971	3.05775		2.29885	3.48185		3.06513	3.76939
	Dyak\GE18629	FBgn0236034	LOC6527467		1.53257	2.98442		2.80971	3.05775		2.29885	3.48185		3.06513	3.76939
	Dyak\GE18630	FBgn0236035	LOC6527468		1.53257	2.98442		2.80971	3.05775		2.29885	3.48185		3.06513	3.76939
	Dyak\GE11787	FBgn0229579	LOC6527469		1.53257	2.98442		2.80971	3.05775		2.29885	3.48185		3.06513	3.76939
	Dyak\GE18631	FBgn0236036	LOC6527470		1.53257	2.98442		2.80971	3.05775		2.29885	3.48185		3.06513	3.76939
	Dyak\GE18633	FBgn0068283	LOC6527471		1.53257	2.47454		2.80971	3.05775		2.29885	3.48185		3.06513	3.76939
	Dyak\snRNA:U5:3	FBgn0259084	LOC6527472		1.53257	2.47454		2.80971	3.05775		2.29885	3.48185		3.06513	3.76939
	Dyak\GE18634	FBgn0236038	LOC6527473		1.53257	2.47454		2.80971	3.05775		2.29885	3.48185		3.06513	3.76939
	Dyak\GE18636	FBgn0236040	LOC6527475		1.53257	2.47454		2.80971	3.05775		2.29885	3.48185		3.06513	3.76939
	Dyak\GE18637	FBgn0236041	LOC6527476		1.53257	2.47454		2.80971	3.05775		2.29885	3.48185		3.06513	3.76939
	Dyak\GE11776	FBgn0229569	LOC6527477		1.53257	2.47454		2.80971	3.05775		2.29885	3.48185		3.06513	3.76939
	Dyak\GE11765	FBgn0229559	LOC6527478		1.53257	2.47454		2.80971	3.05775		2.29885	3.48185		3.06513	3.76939
	Dyak\GE18638	FBgn0236042	LOC6527479		1.53257	2.47454		2.55428	2.75909		2.68199	3.45171		3.12899	3.77515
	Dyak\GE11754	FBgn0229548	LOC6527480		1.53257	2.47454		2.55428	2.75909		2.68199	3.45171		3.12899	3.77515
	Dyak\GE18639	FBgn0236043	LOC6527481		1.53257	2.47454		2.55428	2.75909		2.68199	3.45171		3.12899	3.77515
	Dyak\GE18642	FBgn0236046	LOC6527484		3.06513	2.94454		2.55428	2.75909		2.68199	3.45171		3.12899	3.77515
	Dyak\GE18641	FBgn0236045	LOC6527483		3.06513	2.94454		2.55428	2.75909		2.68199	3.45171		3.12899	3.77515
	Dyak\GE11732	FBgn0229526	LOC6527487		3.06513	2.94454		2.55428	2.75909		2.68199	3.45171		3.12899	3.77515
	Dyak\GE28148	FBgn0276303	LOC26535329		3.06513	2.94454		2.55428	2.75909		2.68199	3.45171		3.12899	3.77515
	Dyak\GE18644	FBgn0236048	LOC6527486		3.06513	2.94454		2.55428	2.75909		2.68199	3.45171		3.12899	3.77515
	Dyak\GE18645	FBgn0068400	LOC6527488		3.06513	2.43466		2.55428	2.59537		2.80971	3.35487		3.25671	3.74058
	Dyak\GE11721	FBgn0229515	LOC6527489		3.06513	2.43466		2.55428	2.59537		2.80971	3.35487		3.25671	3.74058
	Dyak\GE11699	FBgn0229493	LOC6527491		3.06513	2.43466		2.55428	2.59537		2.80971	3.35487		3.25671	3.74058
	Dyak\GE11688	FBgn0229482	LOC6527492		3.06513	2.43466		2.55428	2.55952		2.80971	3.22617		3.19285	3.73225
	Dyak\GE18647	FBgn0236050	LOC6527493		3.06513	2.43466		2.55428	2.55952		2.80971	3.22617		3.19285	3.73225
	Dyak\GE18648	FBgn0236051	LOC6527494		3.06513	2.43466		2.55428	2.55952		2.80971	3.22617		3.19285	3.73225
	Dyak\GE18649	FBgn0068333	LOC6527495		3.06513	2.43466		2.55428	2.55952		2.80971	3.22617		3.19285	3.73225
	Dyak\GE11677	FBgn0068200	LOC6527496		3.06513	2.43466		2.55428	2.55952		2.80971	3.22617		3.19285	3.73225
	Dyak\GE11666	FBgn0229462	LOC6527497		3.06513	2.43466		2.55428	2.55952		2.80971	3.22617		3.19285	3.73225
	Dyak\GE18650	FBgn0236052	LOC6527498		3.06513	2.43466		2.55428	2.55952		2.80971	3.22617		3.19285	3.73225
	Dyak\GE11655	FBgn0229452	LOC6527499		3.06513	2.43466		2.55428	2.55952		2.80971	3.22617		3.19285	3.73225
	Dyak\GE18651	FBgn0236053	LOC6527500		3.06513	2.43466		2.55428	2.55952		2.80971	3.22617		3.19285	3.73225
	Dyak\GE18652	FBgn0236054	LOC6527501		3.06513	2.43466		2.55428	2.55952		2.80971	3.22617		3.19285	3.73225
	Dyak\GE11644	FBgn0229442	LOC6527502		3.06513	2.43466		2.55428	2.55952		2.80971	3.22617		3.19285	3.73225
	Dyak\GE18653	FBgn0236055	LOC6527503		3.57599	2.21961		2.55428	2.55952		2.80971	3.22617		3.19285	3.73225
	Dyak\GE11634	FBgn0229432	LOC6527504		3.57599	2.21961		2.55428	2.55952		2.80971	3.22617		3.19285	3.73225
	Dyak\GE11623	FBgn0229421	LOC6527505		3.57599	2.21961		2.55428	2.55952		2.80971	3.22617		3.19285	3.73225
	Dyak\GE11613	FBgn0229412	LOC6527506		3.57599	2.21961		2.55428	2.55952		2.80971	3.22617		3.19285	3.73225
	Dyak\GE18654	FBgn0236056	LOC6527507		3.57599	2.21961		2.55428	2.55952		2.80971	3.22617		3.19285	3.73225
	Dyak\GE11602	FBgn0229402	LOC6527508		3.57599	2.21961		2.55428	2.55952		2.80971	3.22617		3.19285	3.73225
	Dyak\GE18655	FBgn0236057	LOC6527509		3.57599	2.21961		2.55428	2.55952		2.80971	3.22617		3.19285	3.73225
	Dyak\GE11591	FBgn0229391	LOC6527510		3.57599	2.21961		2.55428	2.55952		2.80971	3.22617		3.19285	3.73225
	Dyak\GE18656	FBgn0236058	LOC6527511		3.57599	2.21961		2.80971	2.55952		3.19285	3.20464		3.25671	3.74752
	Dyak\Tehao	FBgn0067436	LOC6527512		3.57599	2.21961		2.80971	2.55952		3.19285	3.20464		3.25671	3.74752
	Dyak\GE28664	FBgn0276819	LOC26535845		3.57599	2.51443		2.80971	2.55952		3.19285	3.20464		3.25671	3.74752
	Dyak\GE11580	FBgn0229380	LOC6527513		3.57599	2.51443		2.80971	2.55952		3.19285	3.20464		3.25671	3.74752
	Dyak\GE11569	FBgn0229369	LOC6527514		3.57599	2.51443		2.80971	2.55952		3.19285	3.20464		3.25671	3.74752
	Dyak\GE27748	FBgn0275903	LOC26534929		3.57599	2.51443		2.80971	2.55952		3.19285	3.20464		3.25671	3.74752
	Dyak\GE18658	FBgn0236059	LOC6527515		3.57599	2.51443		2.80971	2.55952		3.19285	3.20464		3.25671	3.74752
	Dyak\GE18661	FBgn0236062	LOC6527519		3.57599	2.51443		2.80971	2.55288		3.57599	3.22607		3.38442	3.72363
	Dyak\GE11558	FBgn0229358	LOC6527520		3.57599	2.76937		2.80971	2.55288		3.57599	3.22607		3.38442	3.72363
	Dyak\GE18662	FBgn0236063	LOC6527521		3.57599	2.76937		2.80971	2.55288		3.57599	3.22607		3.38442	3.72363
	Dyak\GE18663	FBgn0236064	LOC6527522		3.57599	2.76937		2.80971	2.55288		3.57599	3.22607		3.38442	3.72363
	Dyak\GE18665	FBgn0236066	LOC6527523		3.57599	2.76937		3.57599	2.78787		3.57599	3.20266		3.44828	3.67369
	Dyak\GE18666	FBgn0236067	LOC6527524		3.57599	2.76937		3.57599	2.78787		3.57599	3.20266		3.44828	3.67369
	Dyak\GE18667	FBgn0236068	LOC6527525		3.57599	2.76937		3.57599	2.78787		3.57599	3.20266		3.44828	3.67369
	Dyak\GE17984	FBgn0235418	LOC6527526		3.57599	2.76937		3.57599	2.78787		3.57599	3.20266		3.44828	3.67369
	Dyak\GE11547	FBgn0229347	LOC6527527		3.57599	2.76937		3.57599	2.78787		3.57599	3.20266		3.44828	3.67369
	Dyak\GE18668	FBgn0236069	LOC6527528		3.57599	2.76937		3.57599	2.78787		3.57599	3.20266		3.44828	3.67369
	Dyak\GE11536	FBgn0229336	LOC6527529		3.57599	2.76937		3.57599	2.78787		3.57599	3.20266		3.44828	3.67369
	Dyak\GE18669	FBgn0236070	LOC6527530		3.57599	2.76937		3.57599	2.78787		3.57599	3.20266		3.44828	3.67369
	Dyak\GE18670	FBgn0236071	LOC6527531		2.04342	2.47454		4.08685	2.97332		3.83142	3.24095		3.57599	3.65222
	Dyak\GE28069	FBgn0276224	LOC26535250		2.04342	2.47454		3.57599	2.78787		3.57599	3.20266		3.44828	3.67369
	Dyak\GE11525	FBgn0229326	LOC6527532		2.04342	2.47454		4.08685	2.97332		3.83142	3.24095		3.57599	3.65222
	Dyak\GE11514	FBgn0229316	LOC6527534		2.04342	2.90465		4.34227	3.14589		4.21456	3.31126		3.44828	3.63075
	Dyak\GE18672	FBgn0236073	LOC6527535		3.57599	3.84464		4.34227	3.14589		4.21456	3.31126		3.44828	3.63075
	Dyak\GE27648	FBgn0275803	LOC26534829		3.57599	3.84464		4.34227	3.14589		4.21456	3.31126		3.44828	3.63075
	Dyak\GE11503	FBgn0229306	LOC6527537		3.57599	3.84464		4.08685	3.48923		4.08685	3.32267		3.57599	3.5938
	Dyak\GE18674	FBgn0236075	LOC6527538		3.57599	3.84464		4.08685	3.48923		4.08685	3.32267		3.57599	3.5938
	Dyak\GE11492	FBgn0229296	LOC6527539		4.5977	3.3323		4.08685	3.48923		4.08685	3.32267		3.57599	3.5938
	Dyak\BG:DS08249.4	FBgn0068527	LOC6527540		4.5977	3.3323		4.08685	3.48923		4.08685	3.32267		3.57599	3.5938
	Dyak\GE29260	FBgn0277415	LOC26536441		4.5977	3.3323		4.34227	3.88212		3.95913	3.32314		3.76756	3.57587
	Dyak\GE18677	FBgn0236077	LOC6527541		4.5977	3.54981		4.34227	3.88212		3.95913	3.32314		3.76756	3.57587
	Dyak\GE28904	FBgn0277059	LOC26536085		4.5977	3.54981		4.34227	3.88212		3.95913	3.32314		3.76756	3.57587
	Dyak\GE11470	FBgn0229275	LOC6527542		4.5977	3.54981		4.34227	3.88212		3.95913	3.32314		3.76756	3.57587
	Dyak\GE18678	FBgn0236078	LOC6527543		4.5977	3.54981		4.34227	3.88212		3.95913	3.32314		3.76756	3.57587
	Dyak\GE11459	FBgn0229264	LOC6527544		4.5977	3.54981		4.34227	3.88212		3.95913	3.32314		3.76756	3.57587
	Dyak\GE18679	FBgn0236079	LOC6527545		4.5977	3.54981		4.34227	3.88212		3.95913	3.32314		3.76756	3.57587
	Dyak\GE18680	FBgn0236080	LOC6527546		4.5977	3.54981		4.5977	4.00417		4.08685	3.41671		3.95913	3.56255
	Dyak\GE18681	FBgn0236081	LOC6527547		4.5977	3.54981		4.5977	4.00417		4.08685	3.41671		3.95913	3.56255
	Dyak\GE18682	FBgn0236082	LOC6527548		4.5977	3.54981		4.5977	4.00417		4.08685	3.41671		3.95913	3.56255
	Dyak\GE28605	FBgn0276760	LOC26535786		4.5977	3.54981		4.5977	4.00417		4.08685	3.41671		3.95913	3.56255
	Dyak\GE11448	FBgn0229253	LOC6527549		4.5977	3.54981		4.5977	4.00417		4.08685	3.41671		3.95913	3.56255
	Dyak\GE18683	FBgn0236083	LOC6527550		4.5977	3.54981		4.5977	4.00417		4.08685	3.41671		3.95913	3.56255
	Dyak\GE11438	FBgn0229243	LOC6527551		4.5977	3.54981		4.5977	4.00417		4.08685	3.41671		3.95913	3.56255
	Dyak\GE28662	FBgn0276817	LOC26535843		4.5977	3.54981		4.5977	4.00417		4.08685	3.41671		3.95913	3.56255
	Dyak\GE18685	FBgn0236085	LOC6527552		6.13027	4.82943		4.5977	4.00417		4.08685	3.41671		3.95913	3.56255
	Dyak\GE18686	FBgn0236086	LOC6527553		6.13027	4.82943		4.5977	4.00417		4.08685	3.41671		3.95913	3.56255
	Dyak\GE11427	FBgn0229233	LOC6527554		6.13027	4.82943		4.5977	4.00417		4.08685	3.41671		3.95913	3.56255
	Dyak\GE11416	FBgn0229225	LOC6527555		6.13027	4.82943		4.5977	4.00417		4.08685	3.41671		3.95913	3.56255
	Dyak\GE18687	FBgn0236087	LOC6527556		6.13027	4.82943		4.5977	4.00417		4.08685	3.41671		3.95913	3.56255
	Dyak\GE11405	FBgn0229215	LOC6527557		6.13027	4.82943		4.5977	4.00417		4.08685	3.41671		3.95913	3.56255
	Dyak\GE11394	FBgn0229204	LOC6527558		6.13027	4.82943		4.5977	4.00417		4.08685	3.41671		3.95913	3.56255
	Dyak\GE18688	FBgn0236088	LOC6527559		6.13027	4.82943		5.10856	4.04831		4.34227	3.47576		3.95913	3.52777
	Dyak\GE11383	FBgn0229195	LOC6527560		6.13027	4.82943		5.10856	4.04831		4.34227	3.47576		3.95913	3.52777
	Dyak\GE18693	FBgn0236091	LOC6527569		6.64112	4.83189		5.10856	4.04831		4.34227	3.47576		3.95913	3.52777
	Dyak\GE11378	FBgn0229191	LOC6527562		6.13027	4.82943		5.10856	4.04831		4.34227	3.47576		3.95913	3.52777
	Dyak\GE11373	FBgn0229186	LOC6527563		6.13027	4.82943		5.10856	4.04831		4.34227	3.47576		3.95913	3.52777
	Dyak\GE11368	FBgn0229181	LOC6527564		6.13027	4.82943		5.10856	4.04831		4.34227	3.47576		3.95913	3.52777
	Dyak\GE18690	FBgn0236090	LOC6527565		6.13027	4.82943		5.10856	4.04831		4.34227	3.47576		3.95913	3.52777
	Dyak\GE18691	FBgn0068235	LOC6527566		6.13027	4.82943		5.10856	4.04831		4.34227	3.47576		3.95913	3.52777
	Dyak\GE18692	FBgn0068233	LOC6527567		6.13027	4.82943		5.10856	4.04831		4.34227	3.47576		3.95913	3.52777
	Dyak\GE11362	FBgn0229175	LOC6527570		6.64112	4.83189		5.87484	4.17783		4.34227	3.55921		3.83142	3.47758
	Dyak\GE18694	FBgn0236092	LOC6527571		6.64112	4.83189		5.87484	4.17783		4.34227	3.55921		3.83142	3.47758
	Dyak\GE18695	FBgn0236093	LOC6527572		6.64112	4.83189		5.87484	4.17783		4.34227	3.55921		3.83142	3.47758
	Dyak\GE11357	FBgn0229170	LOC6527573		6.64112	4.83189		5.87484	4.17783		4.34227	3.55921		3.83142	3.47758
	Dyak\GE11346	FBgn0229160	LOC6527578		5.10856	3.63697		5.36398	4.02904		4.08685	3.69076		3.89527	3.4526
	Dyak\snoRNA:GE27100	FBgn0258917	LOC6527575		5.10856	3.63697		5.87484	4.17783		4.34227	3.55921		3.83142	3.47758
	Dyak\snoRNA:GE27101	FBgn0258918	LOC6527576		5.10856	3.63697		5.87484	4.17783		4.34227	3.55921		3.83142	3.47758
	Dyak\GE28022	FBgn0276177	LOC26535203		5.10856	3.63697		5.87484	4.17783		4.34227	3.55921		3.83142	3.47758
	Dyak\GE28781	FBgn0276936	LOC26535962		5.10856	3.63697		5.36398	4.02904		4.08685	3.69076		3.89527	3.4526
	Dyak\GE18696	FBgn0236094	LOC6527579		6.13027	4.10942		4.5977	3.5661		4.46999	3.7959		4.34227	3.42785
	Dyak\GE11341	FBgn0229155	LOC6527580		6.13027	4.10942		4.5977	3.5661		4.46999	3.7959		4.34227	3.42785
	Dyak\GE11338	FBgn0229152	LOC6527581		6.13027	4.10942		4.5977	3.5661		4.46999	3.7959		4.34227	3.42785
	Dyak\GE18697	FBgn0236095	LOC6527582		6.13027	4.10942		4.5977	3.5661		4.46999	3.7959		4.34227	3.42785
	Dyak\GE11334	FBgn0229148	LOC6527583		5.61941	2.65709		4.5977	3.5661		4.46999	3.7959		4.34227	3.42785
	Dyak\GE11331	FBgn0229145	LOC6527584		5.61941	2.65709		4.5977	3.5661		4.46999	3.7959		4.34227	3.42785
	Dyak\Rpn11	FBgn0068045	LOC6527585		5.61941	2.65709		4.5977	3.5661		4.46999	3.7959		4.34227	3.42785
	Dyak\GE18699	FBgn0236096	LOC6527586		5.61941	2.65709		4.5977	3.5661		4.46999	3.7959		4.34227	3.42785
	Dyak\His3.3A	FBgn0068147	LOC6527587		5.61941	2.65709		4.5977	3.5661		4.46999	3.7959		4.34227	3.42785
	Dyak\GE18700	FBgn0236097	LOC6527588		5.61941	2.65709		4.5977	3.5661		4.46999	3.7959		4.34227	3.42785
	Dyak\GE11322	FBgn0229137	LOC6527589		5.61941	2.65709		4.5977	3.48736		4.72541	3.76978		4.34227	3.43654
	Dyak\GE18701	FBgn0236098	LOC6527590		5.61941	2.65709		4.5977	3.48736		4.72541	3.76978		4.34227	3.43654
	Dyak\GE18702	FBgn0236099	LOC6527591		5.61941	2.65709		4.5977	3.48736		4.72541	3.76978		4.34227	3.43654
	Dyak\GE11316	FBgn0229131	LOC6527593		5.61941	2.65709		4.5977	3.48736		4.72541	3.76978		4.34227	3.43654
	Dyak\GE28885	FBgn0277040	LOC26536066		5.61941	2.65709		4.5977	3.48736		4.72541	3.76978		4.34227	3.43654
	Dyak\GE28562	FBgn0276717	LOC26535743		5.61941	2.65709		4.5977	3.48736		4.72541	3.76978		4.34227	3.43654
	Dyak\GE18703	FBgn0236100	LOC6527594		5.61941	2.65709		4.5977	3.48736		4.72541	3.76978		4.34227	3.43654
	Dyak\GE11313	FBgn0229128	LOC6527595		5.61941	2.65709		4.5977	3.48736		4.72541	3.76978		4.34227	3.43654
	Dyak\GE11309	FBgn0229125	LOC6527596		5.61941	2.65709		4.5977	3.48736		4.72541	3.76978		4.34227	3.43654
	Dyak\GE11300	FBgn0229117	LOC6527597		5.61941	2.65709		4.5977	3.48736		4.72541	3.76978		4.34227	3.43654
	Dyak\GE18704	FBgn0236101	LOC6527598		4.08685	2.95192		4.5977	3.48736		4.72541	3.76978		4.34227	3.43654
	Dyak\GE11298	FBgn0229115	LOC6527599		4.08685	2.95192		4.5977	3.48736		4.72541	3.76978		4.34227	3.43654
	Dyak\GE18706	FBgn0236103	LOC6527601		4.08685	2.95192		4.5977	3.48736		4.72541	3.76978		4.34227	3.43654
	Dyak\GE18705	FBgn0236102	LOC6527600		4.08685	2.95192		4.5977	3.48736		4.72541	3.76978		4.34227	3.43654
	Dyak\GE18708	FBgn0236105	LOC6527603		4.08685	2.95192		4.34227	3.44405		4.5977	3.74881		4.34227	3.44641
	Dyak\GE11293	FBgn0229110	LOC6527604		4.08685	2.95192		4.34227	3.44405		4.5977	3.74881		4.34227	3.44641
	Dyak\GE18709	FBgn0236106	LOC6527606		4.08685	2.95192		4.34227	3.44405		4.5977	3.74881		4.34227	3.44641
	Dyak\GE18710	FBgn0236107	LOC6527607		4.08685	3.93179		4.34227	3.44405		4.5977	3.74881		4.34227	3.44641
	Dyak\GE11282	FBgn0229100	LOC6527608		4.08685	3.93179		4.34227	3.44405		4.5977	3.74881		4.34227	3.44641
	Dyak\GE18711	FBgn0236108	LOC6527609		4.08685	3.93179		4.34227	3.44405		4.5977	3.74881		4.34227	3.44641
	Dyak\GE11277	FBgn0229095	LOC6527610		4.08685	3.93179		4.34227	3.44405		4.5977	3.74881		4.34227	3.44641
	Dyak\GE11275	FBgn0068430	LOC6527611		4.08685	3.93179		4.34227	3.44405		4.5977	3.74881		4.34227	3.44641
	Dyak\GE18712	FBgn0236109	LOC6527612		4.08685	3.93179		4.34227	3.44405		4.5977	3.74881		4.34227	3.44641
	Dyak\GE11271	FBgn0229090	LOC6527613		4.08685	3.93179		4.34227	3.44405		4.5977	3.74881		4.34227	3.44641
	Dyak\GE18713	FBgn0236110	LOC6527614		4.08685	3.93179		4.34227	3.44405		4.5977	3.74881		4.34227	3.44641
	Dyak\Trip1	FBgn0068012	LOC6527615		4.08685	3.93179		4.34227	3.44405		4.5977	3.74881		4.34227	3.44641
	Dyak\GE28908	FBgn0277063	LOC26536089		4.08685	3.93179		4.34227	3.44405		4.5977	3.74881		4.34227	3.44641
	Dyak\GE11270	FBgn0229089	LOC6527616		4.08685	3.93179		4.34227	3.44405		4.5977	3.74881		4.34227	3.44641
	Dyak\GE11268	FBgn0229087	LOC6527617		4.08685	3.93179		4.34227	3.44405		4.5977	3.74881		4.34227	3.44641
	Dyak\Ser4	FBgn0068035	LOC6527618		4.08685	3.93179		4.08685	3.57152		4.85313	3.69551		4.40613	3.45017
	Dyak\GE18716	FBgn0068207	LOC6527619		4.08685	3.93179		4.08685	3.57152		4.85313	3.69551		4.40613	3.45017
	Dyak\GE18717	FBgn0236111	LOC6527620		4.08685	3.93179		4.08685	3.57152		4.85313	3.69551		4.40613	3.45017
	Dyak\GE18718	FBgn0236112	LOC6527621		4.08685	3.93179		4.08685	3.57152		4.85313	3.69551		4.40613	3.45017
	Dyak\GE11266	FBgn0229085	LOC6527622		4.08685	3.93179		4.08685	3.57152		4.85313	3.69551		4.40613	3.45017
	Dyak\GE18719	FBgn0236113	LOC6527623		4.08685	3.93179		4.08685	3.57152		4.85313	3.69551		4.40613	3.45017
	Dyak\GE11263	FBgn0229082	LOC6527624		4.08685	3.93179		4.08685	3.57152		4.85313	3.69551		4.40613	3.45017
	Dyak\GE11259	FBgn0229078	LOC6527625		4.08685	3.93179		4.08685	3.57152		4.85313	3.69551		4.40613	3.45017
	Dyak\GE18720	FBgn0236114	LOC6527626		4.08685	3.93179		4.08685	3.57152		4.85313	3.69551		4.40613	3.45017
	Dyak\GE18721	FBgn0236115	LOC6527627		3.06513	3.16451		4.08685	3.57152		4.85313	3.69551		4.40613	3.45017
	Dyak\GE18722	FBgn0236116	LOC6527628		3.06513	3.16451		4.08685	3.57152		4.85313	3.69551		4.40613	3.45017
	Dyak\GE18723	FBgn0236117	LOC6527629		3.06513	3.16451		4.08685	3.57152		4.85313	3.69551		4.40613	3.45017
	Dyak\GE11255	FBgn0229074	LOC6527630		3.06513	3.16451		4.34227	3.77732		5.23627	3.5916		4.40613	3.44094
	Dyak\GE11250	FBgn0229069	LOC6527631		3.06513	3.16451		4.34227	3.77732		5.23627	3.5916		4.40613	3.44094
	Dyak\GE18724	FBgn0068252	LOC6527632		3.06513	3.16451		4.34227	3.77732		5.23627	3.5916		4.40613	3.44094
	Dyak\GE11246	FBgn0229065	LOC6527633		3.06513	3.16451		4.34227	3.77732		5.23627	3.5916		4.40613	3.44094
	Dyak\GE11241	FBgn0229061	LOC6527634		3.06513	3.16451		4.34227	3.77732		5.23627	3.5916		4.40613	3.44094
	Dyak\GE11237	FBgn0229057	LOC6527635		3.06513	3.16451		4.34227	3.77732		5.23627	3.5916		4.40613	3.44094
	Dyak\GE11235	FBgn0229055	LOC6527636		3.06513	3.16451		4.34227	3.77732		5.23627	3.5916		4.40613	3.44094
	Dyak\GE11230	FBgn0229050	LOC6527637		3.06513	3.16451		4.34227	3.77732		5.23627	3.5916		4.40613	3.44094
	Dyak\GE18725	FBgn0236118	LOC6527638		3.06513	3.84956		4.34227	3.77732		5.23627	3.5916		4.40613	3.44094
	Dyak\GE18727	FBgn0236120	LOC6527640		3.06513	3.84956		4.34227	3.77732		5.23627	3.5916		4.40613	3.44094
	Dyak\GE11219	FBgn0229040	LOC6527641		3.06513	3.84956		4.34227	3.77732		5.23627	3.5916		4.40613	3.44094
	Dyak\GE18728	FBgn0068248	LOC6527642		3.06513	3.84956		4.34227	3.77732		5.23627	3.5916		4.40613	3.44094
	Dyak\GE18729	FBgn0236121	LOC6527643		3.06513	3.84956		4.34227	3.77732		5.23627	3.5916		4.40613	3.44094
	Dyak\GE18730	FBgn0236122	LOC6527644		3.06513	3.84956		4.34227	3.77732		5.23627	3.5916		4.40613	3.44094
	Dyak\GE11210	FBgn0068247	LOC6527645		3.06513	3.84956		4.34227	3.81358		5.23627	3.53006		4.53384	3.43399
	Dyak\snoRNA:GE27102	FBgn0258919	LOC6527646		3.06513	3.84956		4.34227	3.81358		5.23627	3.53006		4.53384	3.43399
	Dyak\snoRNA:GE27103	FBgn0258920	LOC6527647		3.06513	3.84956		4.34227	3.81358		5.23627	3.53006		4.53384	3.43399
	Dyak\GE18731	FBgn0236123	LOC6527648		3.06513	3.84956		4.34227	3.81358		5.23627	3.53006		4.53384	3.43399
	Dyak\GE11205	FBgn0229027	LOC6527649		3.06513	3.84956		4.34227	3.81358		5.23627	3.53006		4.53384	3.43399
	Dyak\GE11200	FBgn0229022	LOC6527650		2.55428	4.87424		4.34227	3.81358		5.23627	3.53006		4.53384	3.43399
	Dyak\GE18732	FBgn0236124	LOC6527651		2.55428	4.87424		4.34227	3.81358		5.23627	3.53006		4.53384	3.43399
	Dyak\Tep6	FBgn0229016	LOC6527652		2.55428	4.87424		4.34227	3.81358		5.23627	3.53006		4.53384	3.43399
	Dyak\GE18733	FBgn0236125	LOC6527653		2.55428	4.87424		4.34227	3.72941		5.10856	3.52959		4.72541	3.43886
	Dyak\GE27705	FBgn0275860	LOC26534886		2.55428	4.87424		4.34227	3.72941		5.10856	3.52959		4.72541	3.43886
	Dyak\GE11191	FBgn0229013	LOC6527654		4.5977	3.89191		4.34227	3.72941		5.10856	3.52959		4.72541	3.43886
	Dyak\GE18734	FBgn0236126	LOC6527655		4.5977	3.89191		4.34227	3.72941		5.10856	3.52959		4.72541	3.43886
	Dyak\GE11184	FBgn0229006	LOC6527656		4.5977	3.89191		4.34227	3.72941		5.10856	3.52959		4.72541	3.43886
	Dyak\GE18735	FBgn0236127	LOC6527657		4.5977	3.89191		4.34227	3.72941		5.10856	3.52959		4.72541	3.43886
	Dyak\GE11176	FBgn0228998	LOC6527658		4.5977	3.89191		3.32056	3.70145		4.85313	3.5104		4.85313	3.42956
	Dyak\GE27799	FBgn0275954	LOC26534980		4.5977	3.89191		3.32056	3.70145		4.85313	3.5104		4.85313	3.42956
	Dyak\GE27627	FBgn0275782	LOC26534808		4.5977	3.89191		3.32056	3.70145		4.85313	3.5104		4.85313	3.42956
	Dyak\GE18737	FBgn0236129	LOC6527660		4.5977	3.89191		3.32056	3.70145		4.85313	3.5104		4.85313	3.42956
	Dyak\GE28134	FBgn0276289	LOC26535315		4.5977	3.89191		3.32056	3.70145		4.85313	3.5104		4.85313	3.42956
	Dyak\GE18736	FBgn0236128	LOC6527659		4.5977	3.89191		3.32056	3.70145		4.85313	3.5104		4.85313	3.42956
	Dyak\GE18739	FBgn0236131	LOC6527662		4.5977	3.89191		3.32056	3.70145		4.85313	3.5104		4.85313	3.42956
	Dyak\GE11169	FBgn0068217	LOC6527663		4.5977	3.89191		3.32056	3.70145		4.85313	3.5104		4.85313	3.42956
	Dyak\GE18740	FBgn0236132	LOC6527664		5.10856	3.16944		3.32056	3.70145		4.85313	3.5104		4.85313	3.42956
	Dyak\GE11161	FBgn0228985	LOC6527665		5.10856	3.16944		4.34227	3.50935		4.5977	3.52073		4.85313	3.42638
	Dyak\GE11152	FBgn0228976	LOC6527666		5.10856	3.16944		4.34227	3.50935		4.5977	3.52073		4.85313	3.42638
	Dyak\GE18741	FBgn0236133	LOC6527667		5.10856	3.16944		4.34227	3.50935		4.5977	3.52073		4.85313	3.42638
	Dyak\GE18742	FBgn0236134	LOC6527668		5.10856	3.16944		4.34227	3.50935		4.5977	3.52073		4.85313	3.42638
	Dyak\GE11144	FBgn0228969	LOC6527669		5.10856	3.16944		4.34227	3.50935		4.5977	3.52073		4.85313	3.42638
	Dyak\GE28549	FBgn0276704	LOC26535730		5.10856	3.16944		4.34227	3.50935		4.5977	3.52073		4.85313	3.42638
	Dyak\GE18743	FBgn0236135	LOC6527670		5.10856	3.16944		4.34227	3.50935		4.5977	3.52073		4.85313	3.42638
	Dyak\HP1A	FBgn0068027	LOC6527671		5.10856	3.16944		4.34227	3.50935		4.5977	3.52073		4.85313	3.42638
	Dyak\GE18744	FBgn0236136	LOC6527672		5.10856	3.16944		4.34227	3.50935		4.5977	3.52073		4.85313	3.42638
	Dyak\GE11124	FBgn0228950	LOC6527673		5.10856	3.16944		4.34227	3.50935		4.5977	3.52073		4.85313	3.42638
	Dyak\GE18745	FBgn0236137	LOC6527674		5.10856	3.16944		4.34227	3.50935		4.5977	3.52073		4.85313	3.42638
	Dyak\GE18746	FBgn0236138	LOC6527675		5.61941	3.42684		4.34227	3.50935		4.5977	3.52073		4.85313	3.42638
	Dyak\GE18747	FBgn0236139	LOC6527676		5.61941	3.42684		4.34227	3.50935		4.5977	3.52073		4.85313	3.42638
	Dyak\GE11117	FBgn0228943	LOC6527677		5.61941	3.42684		4.34227	3.50935		4.5977	3.52073		4.85313	3.42638
	Dyak\GE11109	FBgn0228935	LOC6527678		5.61941	3.42684		4.34227	3.50935		4.5977	3.52073		4.85313	3.42638
	Dyak\GE11101	FBgn0228927	LOC6527679		5.61941	3.42684		4.34227	3.50935		4.5977	3.52073		4.85313	3.42638
	Dyak\GE11098	FBgn0228924	LOC6527680		5.61941	3.42684		5.36398	3.22481		4.98084	3.60839		4.78927	3.4302
	Dyak\Spn2	FBgn0068030	LOC6527681		5.61941	3.42684		5.36398	3.22481		4.98084	3.60839		4.78927	3.4302
	Dyak\GE18748	FBgn0236140	LOC6527682		5.61941	3.42684		5.36398	3.22481		4.98084	3.60839		4.78927	3.4302
	Dyak\GE11088	FBgn0228915	LOC6527683		5.61941	3.42684		5.36398	3.22481		4.98084	3.60839		4.78927	3.4302
	Dyak\GE11082	FBgn0228909	LOC6527684		5.61941	3.42684		5.36398	3.22481		4.98084	3.60839		4.78927	3.4302
	Dyak\mir-2b-1	FBgn0258345	LOC6527685		5.61941	3.42684		5.36398	3.22481		4.98084	3.60839		4.78927	3.4302
	Dyak\GE11074	FBgn0228901	LOC6527686		4.5977	2.99673		5.36398	3.22481		4.98084	3.60839		4.78927	3.4302
	Dyak\tRNA:GE26624	FBgn0258441	LOC6527687		4.5977	2.99673		5.87484	3.21734		5.10856	3.64576		4.78927	3.42208
	Dyak\GE11069	FBgn0228896	LOC6527688		4.5977	2.99673		5.87484	3.21734		5.10856	3.64576		4.78927	3.42208
	Dyak\GE18749	FBgn0236141	LOC6527689		4.5977	2.99673		5.87484	3.21734		5.10856	3.64576		4.78927	3.42208
	Dyak\GE18750	FBgn0236142	LOC6527690		4.5977	2.99673		5.87484	3.21734		5.10856	3.64576		4.78927	3.42208
	Dyak\GE11063	FBgn0228890	LOC6527691		4.5977	2.99673		5.87484	3.21734		5.10856	3.64576		4.78927	3.42208
	Dyak\GE18751	FBgn0236143	LOC6527692		5.10856	2.69698		5.87484	3.21734		5.10856	3.64576		4.78927	3.42208
	Dyak\GE11055	FBgn0228882	LOC6527693		5.10856	2.69698		5.87484	3.21734		5.10856	3.64576		4.78927	3.42208
	Dyak\GE18752	FBgn0236144	LOC6527694		5.10856	2.69698		5.87484	3.21734		5.10856	3.64576		4.78927	3.42208
	Dyak\GE11052	FBgn0228879	LOC6527695		5.10856	2.69698		5.87484	3.21734		5.10856	3.64576		4.78927	3.42208
	Dyak\GE18753	FBgn0068238	LOC6527696		5.10856	2.69698		5.87484	3.21734		5.10856	3.64576		4.78927	3.42208
	Dyak\GE11043	FBgn0228870	LOC6527697		5.10856	2.69698		5.87484	3.21734		5.10856	3.64576		4.78927	3.42208
	Dyak\GE18754	FBgn0236145	LOC6527698		5.10856	2.69698		5.87484	3.21734		5.10856	3.64576		4.78927	3.42208
	Dyak\GE18756	FBgn0236147	LOC6527699		5.10856	2.69698		5.61941	3.29403		4.85313	3.63813		4.78927	3.39507
	Dyak\GE18757	FBgn0236148	LOC6527700		5.10856	2.69698		5.61941	3.29403		4.85313	3.63813		4.78927	3.39507
	Dyak\GE18758	FBgn0068239	LOC6527701		5.10856	2.69698		5.61941	3.29403		4.85313	3.63813		4.78927	3.39507
	Dyak\GE18759	FBgn0236149	LOC6527702		5.10856	2.69698		5.61941	3.29403		4.85313	3.63813		4.78927	3.39507
	Dyak\GE11040	FBgn0228867	LOC6527703		5.61941	3.16697		5.61941	3.29403		4.85313	3.63813		4.78927	3.39507
	Dyak\RpS13	FBgn0068059	LOC6527704		5.61941	3.16697		5.61941	3.29403		4.85313	3.63813		4.78927	3.39507
	Dyak\GE18760	FBgn0236150	LOC6527705		5.61941	3.16697		5.61941	3.29403		4.85313	3.63813		4.78927	3.39507
	Dyak\Pp2A-29B	FBgn0068095	LOC6527706		5.61941	3.16697		5.61941	3.29403		4.85313	3.63813		4.78927	3.39507
	Dyak\GE18762	FBgn0236151	LOC6527707		5.61941	3.16697		5.61941	3.29403		4.85313	3.63813		4.78927	3.39507
	Dyak\GE18763	FBgn0236152	LOC6527708		5.61941	3.16697		5.61941	3.29403		4.85313	3.63813		4.78927	3.39507
	Dyak\GE11035	FBgn0228863	LOC6527709		5.61941	3.16697		5.61941	3.29403		4.85313	3.63813		4.78927	3.39507
	Dyak\GE18764	FBgn0236153	LOC6527710		5.61941	3.16697		5.61941	3.29403		4.85313	3.63813		4.78927	3.39507
	Dyak\GE11031	FBgn0228859	LOC6527711		5.61941	3.16697		5.61941	3.29403		4.85313	3.63813		4.78927	3.39507
	Dyak\GE11029	FBgn0228857	LOC6527712		5.61941	3.16697		5.61941	3.29403		4.85313	3.63813		4.78927	3.39507
	Dyak\GE28995	FBgn0277150	LOC26536176		5.61941	3.16697		5.61941	3.29403		4.85313	3.63813		4.78927	3.39507
	Dyak\GE18765	FBgn0236154	LOC6527713		5.61941	3.16697		5.61941	3.29403		4.85313	3.63813		4.78927	3.39507
	Dyak\GE11027	FBgn0228855	LOC6527714		5.61941	3.16697		5.36398	3.35661		4.46999	3.64908		4.91699	3.38346
	Dyak\GE18766	FBgn0236155	LOC6527715		5.61941	3.16697		5.36398	3.35661		4.46999	3.64908		4.91699	3.38346
	Dyak\GE11023	FBgn0228851	LOC6527716		5.61941	3.16697		5.36398	3.35661		4.46999	3.64908		4.91699	3.38346
	Dyak\snRNA:U6atac:1	FBgn0259093	LOC6527717		5.61941	3.16697		5.36398	3.35661		4.46999	3.64908		4.91699	3.38346
	Dyak\GE11020	FBgn0228848	LOC6527718		5.61941	3.16697		5.36398	3.35661		4.46999	3.64908		4.91699	3.38346
	Dyak\GE11017	FBgn0228846	LOC6527719		5.61941	3.16697		5.36398	3.35661		4.46999	3.64908		4.91699	3.38346
	Dyak\GE11009	FBgn0228838	LOC6527720		5.61941	3.16697		5.36398	3.35661		4.46999	3.64908		4.91699	3.38346
	Dyak\GE11001	FBgn0228830	LOC6527721		5.61941	3.16697		5.36398	3.35661		4.46999	3.64908		4.91699	3.38346
	Dyak\GE18767	FBgn0236156	LOC6527722		5.61941	3.16697		5.36398	3.35661		4.46999	3.64908		4.91699	3.38346
	Dyak\GE18768	FBgn0236157	LOC6527723		5.61941	3.16697		5.36398	3.35661		4.46999	3.64908		4.91699	3.38346
	Dyak\GE18769	FBgn0236158	LOC6527724		5.61941	3.16697		5.36398	3.35661		4.46999	3.64908		4.91699	3.38346
	Dyak\GE10996	FBgn0228825	LOC6527725		5.61941	3.16697		5.36398	3.35661		4.46999	3.64908		4.91699	3.38346
	Dyak\GE28090	FBgn0276245	LOC26535271		5.61941	3.16697		5.36398	3.35661		4.46999	3.64908		4.91699	3.38346
	Dyak\emb	FBgn0067977	LOC6527726		5.61941	3.16697		5.36398	3.35661		4.46999	3.64908		4.91699	3.38346
	Dyak\GE10991	FBgn0228820	LOC6527727		6.64112	3.8471		5.36398	3.35661		4.46999	3.64908		4.91699	3.38346
	Dyak\GE10988	FBgn0228817	LOC6527728		6.64112	3.8471		5.36398	3.35661		4.46999	3.64908		4.91699	3.38346
	Dyak\GE18771	FBgn0236159	LOC6527730		6.64112	3.8471		5.36398	3.35661		4.46999	3.64908		4.91699	3.38346
	Dyak\GE10983	FBgn0228812	LOC6527731		6.64112	3.8471		5.36398	3.35661		4.46999	3.64908		4.91699	3.38346
	Dyak\GE10979	FBgn0228808	LOC6527732		6.64112	3.8471		5.10856	3.56961		4.72541	3.57159		4.85313	3.34679
	Dyak\GE18773	FBgn0236160	LOC6527734		6.64112	3.8471		5.10856	3.56961		4.72541	3.57159		4.85313	3.34679
	Dyak\Chrac-14	FBgn0068177	LOC6527733		6.64112	3.8471		5.10856	3.56961		4.72541	3.57159		4.85313	3.34679
	Dyak\GE18774	FBgn0236161	LOC6527735		6.64112	3.8471		5.10856	3.56961		4.72541	3.57159		4.85313	3.34679
	Dyak\GE10977	FBgn0228806	LOC6527736		6.64112	3.8471		5.10856	3.56961		4.72541	3.57159		4.85313	3.34679
	Dyak\GE10971	FBgn0228800	LOC6527737		6.64112	3.8471		5.10856	3.56961		4.72541	3.57159		4.85313	3.34679
	Dyak\GE18775	FBgn0236162	LOC6527738		6.64112	3.8471		5.10856	3.56961		4.72541	3.57159		4.85313	3.34679
	Dyak\snRNA:U2:2	FBgn0259071	LOC6527739		6.64112	3.8471		5.10856	3.56961		4.72541	3.57159		4.85313	3.34679
	Dyak\GE18776	FBgn0236163	LOC6527740		6.64112	3.62959		5.10856	3.56961		4.72541	3.57159		4.85313	3.34679
	Dyak\GE18779	FBgn0236166	LOC6527747		6.64112	3.62959		5.61941	3.79673		4.85313	3.43022		4.78927	3.27456
	Dyak\tRNA:GE26625	FBgn0258442	LOC6527744		6.64112	3.62959		5.61941	3.79673		4.85313	3.43022		4.78927	3.27456
	Dyak\tRNA:GE26626	FBgn0258443	LOC6527745		6.64112	3.62959		5.61941	3.79673		4.85313	3.43022		4.78927	3.27456
	Dyak\GE18778	FBgn0236165	LOC6527746		6.64112	3.62959		5.61941	3.79673		4.85313	3.43022		4.78927	3.27456
	Dyak\GE18780	FBgn0236167	LOC6527748		6.13027	3.80229		5.61941	3.79673		4.85313	3.43022		4.78927	3.27456
	Dyak\GE10938	FBgn0228768	LOC6527749		6.13027	3.80229		5.61941	3.79673		4.85313	3.43022		4.78927	3.27456
	Dyak\GE10927	FBgn0068449	LOC6527750		6.13027	3.80229		5.61941	3.79673		4.85313	3.43022		4.78927	3.27456
	Dyak\GE10916	FBgn0228748	LOC6527752		6.13027	3.80229		5.61941	3.79673		4.85313	3.43022		4.78927	3.27456
	Dyak\GE10905	FBgn0228737	LOC6527753		6.13027	3.80229		5.87484	3.86054		4.98084	3.32352		4.66156	3.2011
	Dyak\GE18782	FBgn0068450	LOC6527754		6.13027	3.80229		5.87484	3.86054		4.98084	3.32352		4.66156	3.2011
	Dyak\GE10894	FBgn0228727	LOC6527755		6.13027	3.80229		5.87484	3.86054		4.98084	3.32352		4.66156	3.2011
	Dyak\GE18783	FBgn0236169	LOC6527756		6.13027	3.80229		5.87484	3.86054		4.98084	3.32352		4.66156	3.2011
	Dyak\GE18784	FBgn0236170	LOC6527757		6.13027	3.80229		5.87484	3.86054		4.98084	3.32352		4.66156	3.2011
	Dyak\GE18785	FBgn0236171	LOC6527758		6.13027	3.80229		5.87484	3.86054		4.98084	3.32352		4.66156	3.2011
	Dyak\GE29118	FBgn0277273	LOC26536299		6.13027	3.80229		5.87484	3.86054		4.98084	3.32352		4.66156	3.2011
	Dyak\GE10883	FBgn0228716	LOC6527759		6.13027	3.80229		5.87484	3.86054		4.98084	3.32352		4.66156	3.2011
	Dyak\GE18786	FBgn0236172	LOC6527761		6.13027	3.80229		5.87484	3.86054		4.98084	3.32352		4.66156	3.2011
	Dyak\tRNA:GE26627	FBgn0258444	LOC6527762		5.61941	4.27475		5.87484	3.86054		4.98084	3.32352		4.66156	3.2011
	Dyak\tRNA:GE26628	FBgn0258445	LOC6527763		5.61941	4.27475		5.87484	3.86054		4.98084	3.32352		4.66156	3.2011
	Dyak\GE18787	FBgn0236173	LOC6527764		4.5977	4.05969		5.36398	3.8543		5.10856	3.2751		4.66156	3.14062
	Dyak\GE27470	FBgn0275625	LOC26534651		5.61941	4.27475		5.36398	3.8543		5.10856	3.2751		4.66156	3.14062
	Dyak\tRNA:GE26629	FBgn0258446	LOC6527765		5.61941	4.27475		5.36398	3.8543		5.10856	3.2751		4.66156	3.14062
	Dyak\GE27295	FBgn0275450	LOC26534476		4.5977	4.05969		5.36398	3.8543		5.10856	3.2751		4.66156	3.14062
	Dyak\tRNA:GE26630	FBgn0258447	LOC6527766		4.5977	4.05969		5.61941	3.80598		5.36398	3.19716		4.85313	3.08
	Dyak\GE18789	FBgn0236175	LOC6527768		4.08685	3.54981		5.10856	3.60724		5.61941	3.17578		4.78927	3.03244
	Dyak\GE10861	FBgn0228697	LOC6527769		4.08685	3.54981		5.10856	3.60724		5.61941	3.17578		4.78927	3.03244
	Dyak\tRNA:GE26631	FBgn0258448	LOC6527770		4.08685	3.54981		5.10856	3.60724		5.61941	3.17578		4.78927	3.03244
	Dyak\GE10850	FBgn0228687	LOC6527771		4.08685	3.54981		5.10856	3.60724		5.61941	3.17578		4.78927	3.03244
	Dyak\GE10839	FBgn0228676	LOC6527772		4.08685	3.54981		5.10856	3.60724		5.61941	3.17578		4.78927	3.03244
	Dyak\tRNA:GE26632	FBgn0258449	LOC6527773		4.08685	3.54981		5.10856	3.60724		5.61941	3.17578		4.78927	3.03244
	Dyak\tRNA:GE26633	FBgn0258450	LOC6527774		4.08685	3.54981		5.10856	3.60724		5.61941	3.17578		4.78927	3.03244
	Dyak\GE10828	FBgn0228668	LOC6527775		4.5977	3.80967		5.10856	3.60724		5.61941	3.17578		4.78927	3.03244
	Dyak\GE18790	FBgn0236176	LOC6527776		4.5977	3.80967		5.10856	3.60724		5.61941	3.17578		4.78927	3.03244
	Dyak\GE10817	FBgn0228657	LOC6527777		4.5977	3.80967		5.10856	3.60724		5.61941	3.17578		4.78927	3.03244
	Dyak\GE18791	FBgn0236177	LOC6527778		4.5977	3.80967		5.10856	3.60724		5.61941	3.17578		4.78927	3.03244
	Dyak\GE10807	FBgn0228648	LOC6527779		4.5977	3.80967		4.34227	3.33016		5.23627	3.17048		4.5977	3.02633
	Dyak\GE18792	FBgn0236178	LOC6527781		5.10856	3.33968		4.34227	3.33016		5.23627	3.17048		4.5977	3.02633
	Dyak\GE10784	FBgn0228626	LOC6527782		5.10856	3.33968		4.08685	3.01765		5.10856	3.13582		4.72541	3.01321
	Dyak\GE10773	FBgn0228615	LOC6527783		5.10856	3.33968		4.08685	3.01765		5.10856	3.13582		4.72541	3.01321
	Dyak\GE10763	FBgn0228605	LOC6527784		5.10856	3.33968		4.08685	3.01765		5.10856	3.13582		4.72541	3.01321
	Dyak\GE10752	FBgn0228595	LOC6527785		5.10856	3.33968		4.08685	3.01765		5.10856	3.13582		4.72541	3.01321
	Dyak\GE10742	FBgn0228585	LOC6527786		5.10856	3.33968		4.08685	3.01765		5.10856	3.13582		4.72541	3.01321
	Dyak\GE28047	FBgn0276202	LOC26535228		5.10856	2.60983		4.08685	3.01765		5.10856	3.13582		4.72541	3.01321
	Dyak\GE18794	FBgn0236180	LOC6527787		5.10856	2.60983		4.5977	2.82515		4.85313	3.07488		4.66156	2.97994
	Dyak\GE18796	FBgn0236182	LOC6527789		4.08685	2.61229		5.36398	2.55349		5.23627	3.03019		4.46999	2.96098
	Dyak\GE18797	FBgn0236183	LOC6527790		4.08685	2.61229		5.36398	2.55349		5.23627	3.03019		4.46999	2.96098
	Dyak\GE18798	FBgn0236184	LOC6527791		4.08685	2.61229		5.36398	2.55349		5.23627	3.03019		4.46999	2.96098
	Dyak\GE18799	FBgn0236185	LOC6527792		4.08685	2.61229		5.36398	2.55349		5.23627	3.03019		4.46999	2.96098
	Dyak\GE18800	FBgn0236186	LOC6527793		4.08685	2.61229		5.36398	2.55349		5.23627	3.03019		4.46999	2.96098
	Dyak\GE18803	FBgn0236189	LOC6527796		3.06513	2.18464		5.36398	2.55349		5.23627	3.03019		4.46999	2.96098
	Dyak\GE18805	FBgn0236191	LOC6527798		3.06513	2.18464		6.13027	2.43931		4.85313	2.93188		4.5977	2.90279
	Dyak\GE18806	FBgn0236192	LOC6527799		3.57599	2.39477		6.13027	2.43931		4.85313	2.93188		4.5977	2.90279
	Dyak\GE18807	FBgn0236193	LOC6527800		3.57599	2.39477		6.13027	2.43931		4.85313	2.93188		4.5977	2.90279
	Dyak\GE10720	FBgn0228565	LOC6527802		3.57599	2.39477		6.13027	2.43931		4.85313	2.93188		4.5977	2.90279
	Dyak\GE28395	FBgn0276550	LOC26535576		3.57599	2.39477		6.13027	2.43931		4.85313	2.93188		4.5977	2.90279
	Dyak\GE10709	FBgn0228554	LOC6527803		3.57599	2.39477		6.13027	2.43931		4.85313	2.93188		4.5977	2.90279
	Dyak\GE18808	FBgn0236194	LOC6527804		3.57599	2.39477		6.13027	2.43931		4.85313	2.93188		4.5977	2.90279
	Dyak\GE10698	FBgn0228544	LOC6527805		3.57599	2.39477		6.13027	2.43931		4.85313	2.93188		4.5977	2.90279
	Dyak\GE17968	FBgn0235402	LOC6527807		3.57599	2.39477		4.85313	2.43972		4.34227	2.80405		4.66156	2.82217
	Dyak\GE18809	FBgn0236195	LOC6527808		3.57599	2.39477		4.85313	2.43972		4.34227	2.80405		4.66156	2.82217
	Dyak\GE29094	FBgn0277249	LOC26536275		3.57599	2.39477		4.85313	2.43972		4.34227	2.80405		4.66156	2.82217
	Dyak\GE18810	FBgn0236196	LOC6527809		3.57599	2.39477		4.85313	2.43972		4.34227	2.80405		4.66156	2.82217
	Dyak\GE18811	FBgn0236197	LOC6527810		3.57599	2.39477		4.85313	2.43972		4.34227	2.80405		4.66156	2.82217
	Dyak\GE18812	FBgn0236198	LOC6527811		3.57599	2.39477		4.85313	2.43972		4.34227	2.80405		4.66156	2.82217
	Dyak\GE18813	FBgn0236199	LOC6527812		3.57599	2.39477		4.85313	2.43972		4.34227	2.80405		4.66156	2.82217
	Dyak\GE18814	FBgn0236200	LOC6527813		5.10856	2.17972		4.85313	2.43972		4.34227	2.80405		4.66156	2.82217
	Dyak\GE10676	FBgn0228524	LOC6527814		5.10856	2.17972		4.85313	2.43972		4.34227	2.80405		4.66156	2.82217
	Dyak\GE10665	FBgn0228514	LOC6527815		5.10856	2.17972		4.85313	2.43972		4.34227	2.80405		4.66156	2.82217
	Dyak\GE18815	FBgn0236201	LOC6527816		5.10856	2.17972		4.85313	2.43972		4.34227	2.80405		4.66156	2.82217
	Dyak\GE10654	FBgn0228503	LOC6527817		5.10856	2.17972		4.85313	2.43972		4.34227	2.80405		4.66156	2.82217
	Dyak\GE28482	FBgn0276637	LOC26535663		5.10856	2.17972		4.85313	2.43972		4.34227	2.80405		4.66156	2.82217
	Dyak\GE18817	FBgn0236203	LOC6527818		5.10856	2.17972		4.34227	2.43972		4.08685	2.68702		4.5977	2.76169
	Dyak\GE18818	FBgn0236204	LOC6527819		5.10856	2.17972		4.34227	2.43972		4.08685	2.68702		4.5977	2.76169
	Dyak\GE10643	FBgn0228495	LOC6527820		5.10856	2.17972		4.34227	2.43972		4.08685	2.68702		4.5977	2.76169
	Dyak\GE18819	FBgn0068360	LOC6527821		5.10856	2.17972		4.34227	2.43972		4.08685	2.68702		4.5977	2.76169
	Dyak\GE18820	FBgn0236205	LOC6527822		5.10856	2.17972		4.34227	2.43972		4.08685	2.68702		4.5977	2.76169
	Dyak\GE18821	FBgn0068191	LOC6527823		5.10856	2.17972		4.34227	2.43972		4.08685	2.68702		4.5977	2.76169
	Dyak\GE18822	FBgn0236206	LOC6527824		5.10856	2.17972		4.34227	2.43972		4.08685	2.68702		4.5977	2.76169
	Dyak\GE10632	FBgn0228484	LOC6527825		6.64112	2.65463		4.34227	2.43972		4.08685	2.68702		4.5977	2.76169
	Dyak\GE10621	FBgn0228474	LOC6527826		6.64112	2.65463		4.34227	2.55431		4.21456	2.55639		4.46999	2.70705
	Dyak\GE18823	FBgn0236207	LOC6527827		7.15198	2.61229		4.34227	2.55431		4.21456	2.55639		4.46999	2.70705
	Dyak\GE18824	FBgn0236208	LOC6527828		7.15198	2.61229		4.34227	2.55431		4.21456	2.55639		4.46999	2.70705
	Dyak\GE18825	FBgn0236209	LOC6527829		7.15198	2.61229		4.85313	2.64093		4.85313	2.43873		4.46999	2.64637
	Dyak\GE10610	FBgn0228464	LOC6527830		7.15198	2.61229		4.85313	2.64093		4.85313	2.43873		4.46999	2.64637
	Dyak\GE18826	FBgn0236210	LOC6527831		7.15198	2.61229		4.85313	2.64093		4.85313	2.43873		4.46999	2.64637
	Dyak\GE18827	FBgn0236211	LOC6527832		6.64112	2.61229		4.5977	2.64922		4.98084	2.37983		4.5977	2.59756
	Dyak\GE18828	FBgn0236212	LOC6527833		6.64112	2.61229		4.5977	2.64922		4.98084	2.37983		4.5977	2.59756
	Dyak\GE10599	FBgn0228453	LOC6527834		5.10856	2.87215		4.5977	2.64922		4.98084	2.37983		4.5977	2.59756
	Dyak\GE18829	FBgn0236213	LOC6527835		5.10856	2.87215		4.34227	2.57835		4.21456	2.36904		4.34227	2.54396
	Dyak\tRNA:GE26634	FBgn0258451	LOC6527836		4.08685	2.9145		4.34227	2.57835		4.21456	2.36904		4.34227	2.54396
	Dyak\GE10588	FBgn0228443	LOC6527837		4.08685	2.9145		4.08685	2.50749		4.34227	2.36074		4.34227	2.4773
	Dyak\GE10577	FBgn0228432	LOC6527838		4.08685	2.9145		4.08685	2.50749		4.34227	2.36074		4.34227	2.4773
	Dyak\GE28560	FBgn0276715	LOC26535741		4.08685	2.9145		4.08685	2.50749		4.34227	2.36074		4.34227	2.4773
	Dyak\GE10566	FBgn0228422	LOC6527839		4.08685	2.9145		4.08685	2.50749		4.34227	2.36074		4.34227	2.4773
	Dyak\GE18830	FBgn0236214	LOC6527840		2.55428	2.22945		4.08685	2.50749		4.34227	2.36074		4.34227	2.4773
	Dyak\GE28375	FBgn0276530	LOC26535556		2.55428	2.22945		4.08685	2.50749		4.34227	2.36074		4.34227	2.4773
	Dyak\GE27995	FBgn0276150	LOC26535176		2.55428	2.22945		3.83142	2.31539		4.46999	2.39509		4.21456	2.39883
	Dyak\GE18831	FBgn0236215	LOC6527841		2.04342	2.22945		3.83142	2.31539		4.46999	2.39509		4.21456	2.39883
	Dyak\GE18832	FBgn0236216	LOC6527842		2.04342	2.22945		3.83142	2.31539		4.46999	2.39509		4.21456	2.39883
	Dyak\GE18833	FBgn0236217	LOC6527843		2.04342	2.22945		4.34227	2.15791		4.46999	2.40054		4.21456	2.31217
	Dyak\GE18834	FBgn0236218	LOC6527844		2.04342	2.22945		4.34227	2.15791		4.46999	2.40054		4.21456	2.31217
	Dyak\GE28941	FBgn0277096	LOC26536122		2.04342	2.22945		4.34227	2.15791		4.46999	2.40054		4.21456	2.31217
	Dyak\GE18835	FBgn0236219	LOC6527845		2.04342	2.22945		4.34227	2.15791		4.46999	2.40054		4.21456	2.31217
	Dyak\GE27715	FBgn0275870	LOC26534896		2.04342	2.22945		4.34227	2.15791		4.46999	2.40054		4.21456	2.31217
	Dyak\GE28898	FBgn0277053	LOC26536079		2.55428	2.1871		4.34227	2.15791		4.46999	2.40054		4.21456	2.31217
	Dyak\GE18836	FBgn0236220	LOC6527846		2.55428	2.1871		4.34227	2.15791		4.46999	2.40054		4.21456	2.31217
	Dyak\GE10555	FBgn0228411	LOC6527848		2.55428	2.1871		3.83142	2.0717		4.46999	2.37397		3.95913	2.22072
	Dyak\GE18837	FBgn0236221	LOC6527849		2.55428	2.1871		3.83142	2.0717		4.46999	2.37397		3.95913	2.22072
	Dyak\GE10533	FBgn0228390	LOC6527850		2.55428	2.1871		3.83142	2.0717		4.46999	2.37397		3.95913	2.22072
	Dyak\GE18838	FBgn0236222	LOC6527851		3.06513	1.45971		3.83142	2.0717		4.46999	2.37397		3.95913	2.22072
	Dyak\GE18839	FBgn0236223	LOC6527852		3.06513	1.45971		3.83142	2.0717		4.46999	2.37397		3.95913	2.22072
	Dyak\GE28570	FBgn0276725	LOC26535751		3.06513	1.45971		3.83142	2.0717		4.46999	2.37397		3.95913	2.22072
	Dyak\fut10	FBgn0083324	LOC6527853		3.06513	1.45971		3.83142	2.0717		4.46999	2.37397		3.95913	2.22072
	Dyak\GE18840	FBgn0236224	LOC6527854		3.06513	1.45971		3.83142	2.0717		4.46999	2.37397		3.95913	2.22072
	Dyak\GE18841	FBgn0236225	LOC6527855		3.06513	1.45971		3.57599	2.10631		4.46999	2.33131		3.7037	2.12329
	Dyak\GE18842	FBgn0236226	LOC6527856		3.06513	1.45971		3.57599	2.10631		4.46999	2.33131		3.7037	2.12329
	Dyak\GE18844	FBgn0236228	LOC6527859		3.06513	1.45971		3.57599	2.10631		4.46999	2.33131		3.7037	2.12329
	Dyak\GE10511	FBgn0228369	LOC6527857		3.06513	1.45971		3.57599	2.10631		4.46999	2.33131		3.7037	2.12329
	Dyak\GE10500	FBgn0228358	LOC6527861		2.55428	1.92724		4.34227	2.14798		4.21456	2.2752		3.57599	2.03898
	Dyak\GE18846	FBgn0236230	LOC6527862		4.5977	2.39723		4.34227	2.14798		4.21456	2.2752		3.57599	2.03898
	Dyak\GE18847	FBgn0236231	LOC6527863		4.5977	2.39723		4.34227	2.14798		4.21456	2.2752		3.57599	2.03898
	Dyak\GE18849	FBgn0236232	LOC6527865		4.5977	2.39723		4.5977	2.2392		3.83142	2.18708		3.57599	1.96176
	Dyak\GE18848	FBgn0068393	LOC6527864		4.5977	2.39723		4.5977	2.2392		3.83142	2.18708		3.57599	1.96176
	Dyak\GE18850	FBgn0236233	LOC6527866		4.5977	2.39723		4.5977	2.2392		3.83142	2.18708		3.57599	1.96176
	Dyak\GE18851	FBgn0236234	LOC6527867		4.5977	2.39723		4.5977	2.2392		3.83142	2.18708		3.57599	1.96176
	Dyak\GE18852	FBgn0236235	LOC6527868		4.5977	2.39723		4.5977	2.2392		3.83142	2.18708		3.57599	1.96176
	Dyak\GE18853	FBgn0236236	LOC6527869		4.5977	2.39723		4.5977	2.2392		3.83142	2.18708		3.57599	1.96176
	Dyak\GE10489	FBgn0228349	LOC6527870		5.10856	2.43712		4.5977	2.2392		3.83142	2.18708		3.57599	1.96176
	Dyak\GE18854	FBgn0236237	LOC6527871		5.10856	2.43712		4.08685	2.40957		3.57599	2.08521		3.63985	1.89037
	Dyak\GE10479	FBgn0228340	LOC6527872		5.10856	2.43712		4.08685	2.40957		3.57599	2.08521		3.63985	1.89037
	Dyak\GE10468	FBgn0228329	LOC6527873		5.10856	2.43712		4.08685	2.40957		3.57599	2.08521		3.63985	1.89037
	Dyak\GE10457	FBgn0228318	LOC6527874		5.10856	2.43712		4.08685	2.40957		3.57599	2.08521		3.63985	1.89037
	Dyak\GE18855	FBgn0236238	LOC6527875		5.61941	2.47947		4.08685	2.40957		3.57599	2.08521		3.63985	1.89037
	Dyak\GE10446	FBgn0228307	LOC6527876		5.61941	2.47947		4.08685	2.40957		3.57599	2.08521		3.63985	1.89037
	Dyak\GE18856	FBgn0236239	LOC6527877		5.61941	2.47947		4.08685	2.40957		3.57599	2.08521		3.63985	1.89037
	Dyak\Trx-2	FBgn0082378	LOC6527878		5.61941	2.47947		4.34227	2.38078		3.57599	1.98053		3.76756	1.82496
	Dyak\GlcAT-S	FBgn0083329	LOC6527879		5.61941	2.47947		4.34227	2.38078		3.57599	1.98053		3.76756	1.82496
	Dyak\GE10435	FBgn0228297	LOC6527880		5.61941	2.47947		4.34227	2.38078		3.57599	1.98053		3.76756	1.82496
	Dyak\GE29101	FBgn0277256	LOC26536282		5.61941	2.47947		4.34227	2.38078		3.57599	1.98053		3.76756	1.82496
	Dyak\GE18859	FBgn0236240	LOC6527881		5.61941	2.73441		4.34227	2.38078		3.57599	1.98053		3.76756	1.82496
	Dyak\GE18860	FBgn0236241	LOC6527882		5.61941	2.73441		4.34227	2.38078		3.57599	1.98053		3.76756	1.82496
	Dyak\Pka-C1	FBgn0068096	LOC6527884		5.61941	2.48193		4.5977	2.30992		3.44828	1.88915		3.38442	1.77864
	Dyak\GE18862	FBgn0236243	LOC6527885		5.61941	2.48193		4.5977	2.30992		3.44828	1.88915		3.38442	1.77864
	Dyak\GE18863	FBgn0236244	LOC6527886		5.61941	2.48193		4.5977	2.30992		3.44828	1.88915		3.38442	1.77864
	Dyak\GE10402	FBgn0228267	LOC6527887		5.61941	2.48193		4.5977	2.30992		3.44828	1.88915		3.38442	1.77864
	Dyak\GE10391	FBgn0228257	LOC6527888		5.61941	2.48193		4.34227	2.18951		3.57599	1.79776		3.32056	1.73219
	Dyak\GE10380	FBgn0228246	LOC6527889		5.61941	2.48193		4.34227	2.18951		3.57599	1.79776		3.32056	1.73219
	Dyak\GE18864	FBgn0236245	LOC6527890		5.61941	2.48193		4.34227	2.18951		3.57599	1.79776		3.32056	1.73219
	Dyak\GE18865	FBgn0236246	LOC6527891		4.5977	1.75453		4.34227	2.18951		3.57599	1.79776		3.32056	1.73219
	Dyak\GE10369	FBgn0228235	LOC6527892		4.5977	1.75453		4.34227	2.18951		3.57599	1.79776		3.32056	1.73219
	Dyak\GE18866	FBgn0236247	LOC6527893		4.5977	1.75453		3.83142	1.97664		3.57599	1.72496		3.44828	1.70476
	Dyak\GE10358	FBgn0228225	LOC6527894		4.5977	1.75453		3.83142	1.97664		3.57599	1.72496		3.44828	1.70476
	Dyak\GE18867	FBgn0236248	LOC6527895		4.5977	1.75453		3.83142	1.97664		3.57599	1.72496		3.44828	1.70476
	Dyak\GE10347	FBgn0228214	LOC6527896		4.5977	1.75453		3.83142	1.97664		3.57599	1.72496		3.44828	1.70476
	Dyak\GE18868	FBgn0236249	LOC6527897		4.5977	1.75453		3.83142	1.97664		3.57599	1.72496		3.44828	1.70476
	Dyak\GE18869	FBgn0236250	LOC6527898		4.5977	1.75453		3.83142	1.97664		3.57599	1.72496		3.44828	1.70476
	Dyak\GE10325	FBgn0228193	LOC6527900		4.5977	1.75453		3.83142	1.97664		3.57599	1.72496		3.44828	1.70476
	Dyak\GE10314	FBgn0228182	LOC6527901		4.5977	1.75453		3.83142	1.97664		3.57599	1.72496		3.44828	1.70476
	Dyak\GE18870	FBgn0236251	LOC6527902		3.57599	1.97205		3.83142	1.97664		3.57599	1.72496		3.44828	1.70476
	Dyak\GE18871	FBgn0236252	LOC6527903		3.57599	1.97205		3.83142	1.97664		3.57599	1.72496		3.44828	1.70476
	Dyak\GE10303	FBgn0228174	LOC6527904		3.57599	1.97205		3.83142	1.97664		3.57599	1.72496		3.44828	1.70476
	Dyak\GE10292	FBgn0228164	LOC6527905		3.06513	1.71465		2.80971	1.72794		3.19285	1.66559		3.57599	1.6656
	Dyak\FKBP59	FBgn0068159	LOC6527907		2.55428	1.20231		3.32056	1.52091		3.06513	1.57701		3.51213	1.65268
	Dyak\GE10281	FBgn0228154	LOC6527908		2.55428	1.20231		3.32056	1.52091		3.06513	1.57701		3.51213	1.65268
	Dyak\GE18874	FBgn0236254	LOC6527909		2.55428	1.20231		3.32056	1.52091		3.06513	1.57701		3.51213	1.65268
	Dyak\GE10270	FBgn0228143	LOC6527910		2.55428	1.20231		3.32056	1.52091		3.06513	1.57701		3.51213	1.65268
	Dyak\GE27352	FBgn0275507	LOC26534533		2.55428	1.20231		3.32056	1.52091		3.06513	1.57701		3.51213	1.65268
	Dyak\snoRNA:GE27104	FBgn0258921	LOC6527911		2.55428	1.20231		3.32056	1.52091		3.06513	1.57701		3.51213	1.65268
	Dyak\snoRNA:GE27105	FBgn0258922	LOC6527912		2.55428	1.20231		3.32056	1.52091		3.06513	1.57701		3.51213	1.65268
	Dyak\snoRNA:GE27106	FBgn0258923	LOC6527913		2.55428	1.20231		3.32056	1.52091		3.06513	1.57701		3.51213	1.65268
	Dyak\snoRNA:GE27107	FBgn0258924	LOC6527914		2.55428	1.20231		3.32056	1.52091		3.06513	1.57701		3.51213	1.65268
	Dyak\GE18875	FBgn0236255	LOC6527915		2.55428	1.20231		3.32056	1.52091		3.06513	1.57701		3.51213	1.65268
	Dyak\sop	FBgn0067925	LOC6527916		2.55428	1.20231		3.32056	1.52091		3.06513	1.57701		3.51213	1.65268
	Dyak\GE10226	FBgn0228100	LOC6527918		2.55428	1.20231		3.32056	1.35637		3.06513	1.47514		3.51213	1.63365
	Dyak\GE10204	FBgn0228080	LOC6527920		2.55428	1.20231		3.32056	1.35637		3.06513	1.47514		3.51213	1.63365
	Dyak\GE18876	FBgn0236256	LOC6527921		2.55428	1.20231		3.32056	1.35637		3.06513	1.47514		3.51213	1.63365
	Dyak\yip2	FBgn0067917	LOC6527922		2.55428	1.24219		3.32056	1.35637		3.06513	1.47514		3.51213	1.63365
	Dyak\GE10193	FBgn0068285	LOC6527923		2.55428	1.24219		3.32056	1.35637		3.06513	1.47514		3.51213	1.63365
	Dyak\GE18878	FBgn0236257	LOC6527924		2.55428	1.24219		3.32056	1.35637		3.06513	1.47514		3.51213	1.63365
	Dyak\GE18879	FBgn0236258	LOC6527925		2.55428	1.24219		3.32056	1.35637		3.06513	1.47514		3.51213	1.63365
	Dyak\GE18880	FBgn0236259	LOC6527926		2.55428	1.24219		3.32056	1.35637		3.06513	1.47514		3.51213	1.63365
	Dyak\GE10182	FBgn0228060	LOC6527927		2.55428	1.24219		3.32056	1.35637		3.06513	1.47514		3.51213	1.63365
	Dyak\GE18881	FBgn0236260	LOC6527928		2.55428	1.24219		3.32056	1.35637		3.06513	1.47514		3.51213	1.63365
	Dyak\GE18882	FBgn0236261	LOC6527929		2.55428	1.24219		3.32056	1.35637		3.06513	1.47514		3.51213	1.63365
	Dyak\GE10171	FBgn0228049	LOC6527930		2.55428	1.24219		3.32056	1.35637		3.06513	1.47514		3.51213	1.63365
	Dyak\GE10160	FBgn0068335	LOC6527931		2.55428	1.24219		3.32056	1.35637		3.06513	1.47514		3.51213	1.63365
	Dyak\GE10149	FBgn0228029	LOC6527932		2.55428	1.24219		3.32056	1.35637		3.06513	1.47514		3.51213	1.63365
	Dyak\GE18883	FBgn0236262	LOC6527933		2.55428	1.24219		3.32056	1.35637		3.06513	1.47514		3.51213	1.63365
	Dyak\GE10137	FBgn0228018	LOC6527934		2.55428	1.24219		2.80971	1.15557		3.06513	1.38686		3.63985	1.6158
	Dyak\GE29209	FBgn0277364	LOC26536390		2.55428	1.24219		2.80971	1.15557		3.06513	1.38686		3.63985	1.6158
	Dyak\GE27463	FBgn0275618	LOC26534644		2.55428	1.24219		2.80971	1.15557		3.06513	1.38686		3.63985	1.6158
	Dyak\mir-87	FBgn0258346	LOC6527935		2.55428	1.24219		2.80971	1.15557		3.06513	1.38686		3.63985	1.6158
	Dyak\GE10126	FBgn0228007	LOC6527936		2.55428	1.24219		2.80971	1.15557		3.06513	1.38686		3.63985	1.6158
	Dyak\GE18884	FBgn0236263	LOC6527937		2.55428	1.24219		2.80971	1.15557		3.06513	1.38686		3.63985	1.6158
	Dyak\GE10115	FBgn0227997	LOC6527938		2.55428	1.24219		2.80971	1.15557		3.06513	1.38686		3.63985	1.6158
	Dyak\GE18885	FBgn0236264	LOC6527939		2.55428	1.24219		2.80971	1.15557		3.06513	1.38686		3.63985	1.6158
	Dyak\GE10093	FBgn0227975	LOC6527941		2.55428	1.24219		2.80971	1.15557		3.06513	1.38686		3.63985	1.6158
	Dyak\Dref	FBgn0227964	LOC6527942		2.55428	1.24219		2.80971	1.15557		3.06513	1.38686		3.63985	1.6158
	Dyak\RpL13	FBgn0068081	LOC6527943		2.04342	1.23973		2.80971	1.15557		3.06513	1.38686		3.63985	1.6158
	Dyak\GE17967	FBgn0235401	LOC6527944		2.04342	1.23973		2.80971	1.15557		3.06513	1.38686		3.63985	1.6158
	Dyak\GE18888	FBgn0236266	LOC6527945		2.04342	1.23973		2.80971	1.15557		3.06513	1.38686		3.63985	1.6158
	Dyak\GE10060	FBgn0227942	LOC6527946		2.04342	1.23973		2.80971	1.15557		3.06513	1.38686		3.63985	1.6158
	Dyak\GE10049	FBgn0227931	LOC6527947		2.04342	1.23973		2.55428	1.04017		2.93742	1.28		3.44828	1.59788
	Dyak\GE18889	FBgn0236267	LOC6527948		2.04342	1.23973		2.55428	1.04017		2.93742	1.28		3.44828	1.59788
	Dyak\GE18890	FBgn0236268	LOC6527949		2.04342	1.23973		2.55428	1.04017		2.93742	1.28		3.44828	1.59788
	Dyak\GE10038	FBgn0227921	LOC6527950		2.04342	1.23973		2.55428	1.04017		2.93742	1.28		3.44828	1.59788
	Dyak\GE18891	FBgn0236269	LOC6527951		3.06513	0.767279		2.55428	1.04017		2.93742	1.28		3.44828	1.59788
	Dyak\GE18893	FBgn0236271	LOC6527953		3.06513	0.767279		2.55428	1.04017		2.93742	1.28		3.44828	1.59788
	Dyak\GE18894	FBgn0236272	LOC6527954		3.06513	0.767279		2.29885	0.924764		2.42656	1.18659		3.38442	1.57753
	Dyak\GE18895	FBgn0236273	LOC6527955		3.06513	0.767279		2.29885	0.924764		2.42656	1.18659		3.38442	1.57753
	Dyak\GE18896	FBgn0236274	LOC6527956		3.06513	0.767279		2.29885	0.924764		2.42656	1.18659		3.38442	1.57753
	Dyak\GE29156	FBgn0277311	LOC26536337		3.06513	0.767279		2.29885	0.924764		2.42656	1.18659		3.38442	1.57753
	Dyak\GE18897	FBgn0236275	LOC6527957		3.06513	0.767279		2.29885	0.924764		2.42656	1.18659		3.38442	1.57753
	Dyak\GE26450	FBgn0243471	LOC6527958		3.06513	0.767279		1.788	0.802711		2.55428	1.09301		3.12899	1.54997
	Dyak\GE26439	FBgn0243461	LOC6527960		3.06513	0.767279		2.29885	0.924764		2.42656	1.18659		3.38442	1.57753
	Dyak\GE18900	FBgn0236278	LOC6527964		3.06513	0.767279		1.788	0.802711		2.55428	1.09301		3.12899	1.54997
	Dyak\GE26417	FBgn0243442	LOC6527965		3.06513	0.767279		1.788	0.802711		2.55428	1.09301		3.12899	1.54997
	Dyak\GE18902	FBgn0236280	LOC6527968		3.06513	1.02222		1.788	0.802711		2.55428	1.09301		3.12899	1.54997
	Dyak\GE18903	FBgn0236281	LOC6527969		3.06513	1.02222		1.53257	0.723969		2.55428	1.04226		3.12899	1.52839
	Dyak\GE26395	FBgn0243421	LOC6527970		2.55428	0.509879		1.53257	0.723969		2.55428	1.04226		3.12899	1.52839
	Dyak\GE28284	FBgn0276439	LOC26535465		2.55428	0.509879		1.53257	0.723969		2.55428	1.04226		3.12899	1.52839
	Dyak\GE26384	FBgn0068369	LOC6527971		2.55428	0.509879		1.53257	0.723969		2.55428	1.04226		3.12899	1.52839
	Dyak\GE27886	FBgn0276041	LOC26535067		2.55428	0.509879		1.53257	0.723969		2.55428	1.04226		3.12899	1.52839
	Dyak\RpL7	FBgn0068066	LOC6527972		2.55428	0.509879		1.53257	0.723969		2.55428	1.04226		3.12899	1.52839
	Dyak\GE26373	FBgn0243402	LOC6527973		2.55428	0.509879		1.53257	0.723969		2.55428	1.04226		3.12899	1.52839
	Dyak\GE26362	FBgn0243391	LOC6527974		2.55428	0.509879		1.53257	0.723969		2.55428	1.04226		3.12899	1.52839
	Dyak\GE26351	FBgn0243380	LOC6527975		2.55428	0.509879		1.53257	0.723969		2.55428	1.04226		3.12899	1.52839
	Dyak\GE26339	FBgn0243369	LOC6527976		2.55428	0.509879		1.788	0.766869		2.29885	0.977755		3.19285	1.49972
	Dyak\GE18905	FBgn0236282	LOC6527977		2.55428	0.509879		1.788	0.766869		2.29885	0.977755		3.19285	1.49972
	Dyak\GE26328	FBgn0243358	LOC6527978		2.55428	0.509879		1.788	0.766869		2.29885	0.977755		3.19285	1.49972
	Dyak\Pros35	FBgn0068092	LOC6527979		2.55428	0.509879		1.788	0.766869		2.29885	0.977755		3.19285	1.49972
	Dyak\GE18907	FBgn0236283	LOC6527980		2.55428	0.509879		1.788	0.766869		2.29885	0.977755		3.19285	1.49972
	Dyak\GE26318	FBgn0243348	LOC6527981		2.55428	0.509879		1.788	0.766869		2.29885	0.977755		3.19285	1.49972
	Dyak\GE26307	FBgn0243337	LOC6527982		2.55428	0.509879		1.788	0.766869		2.29885	0.977755		3.19285	1.49972
	Dyak\eEF1delta	FBgn0067984	LOC6527983		1.53257	0.509879		1.788	0.766869		2.29885	0.977755		3.19285	1.49972
	Dyak\GE26296	FBgn0243327	LOC6527984		1.53257	0.509879		1.788	0.766869		2.29885	0.977755		3.19285	1.49972
	Dyak\GE28391	FBgn0276546	LOC26535572		1.53257	0.509879		1.788	0.766869		2.29885	0.977755		3.19285	1.49972
	Dyak\me31B	FBgn0067947	LOC6527985		1.53257	0.509879		1.788	0.766869		2.29885	0.977755		3.19285	1.49972
	Dyak\GE26285	FBgn0243316	LOC6527986		1.53257	0.509879		1.788	0.766869		2.29885	0.977755		3.19285	1.49972
	Dyak\GE26274	FBgn0243305	LOC6527987		1.53257	0.509879		1.788	0.766869		2.29885	0.977755		3.19285	1.49972
	Dyak\GE18910	FBgn0236284	LOC6527988		1.53257	0.509879		1.788	0.766869		2.29885	0.977755		3.19285	1.49972
	Dyak\GE18911	FBgn0236285	LOC6527989		1.53257	0.509879		1.788	0.766869		2.29885	0.977755		3.19285	1.49972
	Dyak\GE26263	FBgn0243294	LOC6527990		1.53257	0.509879		1.788	0.766869		2.29885	0.977755		3.19285	1.49972
	Dyak\GE26252	FBgn0243283	LOC6527991		1.53257	0.509879		2.04342	0.767279		2.42656	0.945426		3.19285	1.47223
	Dyak\GE26241	FBgn0243272	LOC6527992		1.53257	0.509879		2.04342	0.767279		2.42656	0.945426		3.19285	1.47223
	Dyak\GE18912	FBgn0236286	LOC6527993		1.53257	0.509879		2.04342	0.767279		2.42656	0.945426		3.19285	1.47223
	Dyak\GE18913	FBgn0236287	LOC6527994		1.53257	0.509879		2.04342	0.767279		2.42656	0.945426		3.19285	1.47223
	Dyak\GE18914	FBgn0236288	LOC6527995		1.53257	0.509879		2.04342	0.767279		2.42656	0.945426		3.19285	1.47223
	Dyak\GE18915	FBgn0236289	LOC6527996		1.53257	0.509879		2.04342	0.767279		2.42656	0.945426		3.19285	1.47223
	Dyak\GE18916	FBgn0236290	LOC6527997		1.53257	0.509879		2.04342	0.767279		2.42656	0.945426		3.19285	1.47223
	Dyak\GE26229	FBgn0243261	LOC6527998		1.53257	0.509879		2.04342	0.767279		2.42656	0.945426		3.19285	1.47223
	Dyak\GE26218	FBgn0243251	LOC6527999		1.53257	0.509879		2.04342	0.767279		2.42656	0.945426		3.19285	1.47223
	Dyak\GE26207	FBgn0243240	LOC6528000		1.53257	0.509879		2.04342	0.767279		2.42656	0.945426		3.19285	1.47223
	Dyak\GE26196	FBgn0243230	LOC6528001		0.510856	0.767279		2.04342	0.767279		2.42656	0.945426		3.19285	1.47223
	Dyak\GE26185	FBgn0243221	LOC6528002		0.510856	0.767279		2.04342	0.767279		2.42656	0.945426		3.19285	1.47223
	Dyak\GE26174	FBgn0243210	LOC6528003		0.510856	0.767279		2.04342	0.767279		2.42656	0.945426		3.19285	1.47223
	Dyak\GE26163	FBgn0243199	LOC6528004		0.510856	0.767279		2.04342	0.767279		2.42656	0.945426		3.19285	1.47223
	Dyak\GE26152	FBgn0243188	LOC6528005		0.510856	0.767279		2.04342	0.767279		2.42656	0.945426		3.19285	1.47223
	Dyak\GE26141	FBgn0068293	LOC6528006		0.510856	0.767279		2.04342	0.767279		2.42656	0.945426		3.19285	1.47223
	Dyak\GE28709	FBgn0276864	LOC26535890		0.510856	0.767279		2.04342	0.803532		2.68199	0.931831		3.12899	1.45299
	Dyak\GE18919	FBgn0236293	LOC6528008		0.510856	0.767279		2.04342	0.803532		2.68199	0.931831		3.12899	1.45299
	Dyak\GE26130	FBgn0243169	LOC6528009		0.510856	0.767279		2.04342	0.803532		2.68199	0.931831		3.12899	1.45299
	Dyak\GE26118	FBgn0243157	LOC6528010		0.510856	0.767279		2.04342	0.803532		2.68199	0.931831		3.12899	1.45299
	Dyak\GE26107	FBgn0243147	LOC6528011		0.510856	0.767279		2.04342	0.803532		2.68199	0.931831		3.12899	1.45299
	Dyak\GE18920	FBgn0236294	LOC6528012		0.510856	0.767279		2.04342	0.803532		2.68199	0.931831		3.12899	1.45299
	Dyak\GE26096	FBgn0243136	LOC6528013		0.510856	0.767279		2.04342	0.803532		2.68199	0.931831		3.12899	1.45299
	Dyak\GE18921	FBgn0236295	LOC6528014		0.510856	0.767279		2.04342	0.803532		2.68199	0.931831		3.12899	1.45299
	Dyak\GE26085	FBgn0243125	LOC6528015		0.510856	0.767279		2.04342	0.803532		2.68199	0.931831		3.12899	1.45299
	Dyak\GE26075	FBgn0068294	LOC6528016		0.510856	1.02468		2.04342	0.803532		2.68199	0.931831		3.12899	1.45299
	Dyak\GE18922	FBgn0236296	LOC6528017		0.510856	1.02468		2.04342	0.803532		2.68199	0.931831		3.12899	1.45299
	Dyak\GE18923	FBgn0236297	LOC6528018		0.510856	1.02468		2.04342	0.803532		2.68199	0.931831		3.12899	1.45299
	Dyak\SamDC	FBgn0068041	LOC6528019		0.510856	1.02468		2.04342	0.803532		2.68199	0.931831		3.12899	1.45299
	Dyak\GE18925	FBgn0236298	LOC6528020		0.510856	1.02468		2.04342	0.803532		2.68199	0.931831		3.12899	1.45299
	Dyak\GE18926	FBgn0236299	LOC6528021		0.510856	1.02468		2.04342	0.803532		2.68199	0.931831		3.12899	1.45299
	Dyak\GE18927	FBgn0236300	LOC6528022		0.510856	1.02468		2.04342	0.803532		2.68199	0.931831		3.12899	1.45299
	Dyak\GE26064	FBgn0243106	LOC6528023		0.510856	1.02468		2.04342	0.803532		2.68199	0.931831		3.12899	1.45299
	Dyak\GE27769	FBgn0275924	LOC26534950		0.510856	1.02468		2.04342	0.803532		2.68199	0.931831		3.12899	1.45299
	Dyak\GE26053	FBgn0243095	LOC6528024		0.510856	1.02468		1.788	0.882684		2.55428	0.96136		3.25671	1.41362
	Dyak\GE18928	FBgn0236301	LOC6528025		0.510856	1.02468		1.788	0.882684		2.55428	0.96136		3.25671	1.41362
	Dyak\GE26042	FBgn0243085	LOC6528026		0.510856	1.02468		1.788	0.882684		2.55428	0.96136		3.25671	1.41362
	Dyak\pim	FBgn0067426	LOC6528027		0.510856	1.02468		1.788	0.882684		2.55428	0.96136		3.25671	1.41362
	Dyak\GE18930	FBgn0236302	LOC6528028		0.510856	1.02468		1.788	0.882684		2.55428	0.96136		3.25671	1.41362
	Dyak\GE18931	FBgn0236303	LOC6528029		0.510856	1.02468		1.788	0.882684		2.55428	0.96136		3.25671	1.41362
	Dyak\GE26031	FBgn0243074	LOC6528030		0.510856	1.02468		1.788	0.882684		2.55428	0.96136		3.25671	1.41362
	Dyak\GE26020	FBgn0243063	LOC6528031		0.510856	1.02468		1.788	0.882684		2.55428	0.96136		3.25671	1.41362
	Dyak\GE18932	FBgn0236304	LOC6528032		0.510856	0.76974		1.788	0.882684		2.55428	0.96136		3.25671	1.41362
	Dyak\GE18933	FBgn0236305	LOC6528033		0.510856	0.76974		1.788	0.882684		2.55428	0.96136		3.25671	1.41362
	Dyak\GE18934	FBgn0236306	LOC6528034		0.510856	0.76974		1.788	0.882684		2.55428	0.96136		3.25671	1.41362
	Dyak\GE26009	FBgn0243052	LOC6528035		0.510856	0.76974		1.788	0.882684		2.55428	0.96136		3.25671	1.41362
	Dyak\GE18935	FBgn0236307	LOC6528036		0.510856	0.76974		1.788	0.882684		2.55428	0.96136		3.25671	1.41362
	Dyak\GE18936	FBgn0236308	LOC6528037		0.510856	0.76974		1.788	0.882684		2.55428	0.96136		3.25671	1.41362
	Dyak\GE25998	FBgn0243041	LOC6528038		0.510856	0.76974		1.788	0.882684		2.55428	0.96136		3.25671	1.41362
	Dyak\GE18937	FBgn0236309	LOC6528039		0.510856	0.76974		1.788	0.882684		2.55428	0.96136		3.25671	1.41362
	Dyak\GE25987	FBgn0068373	LOC6528040		0.510856	0.76974		1.788	0.954779		2.55428	1.00698		3.38442	1.36834
	Dyak\GE25976	FBgn0243022	LOC6528041		0.510856	0.76974		1.788	0.954779		2.55428	1.00698		3.38442	1.36834
	Dyak\GE27529	FBgn0275684	LOC26534710		0.510856	0.76974		1.788	0.954779		2.55428	1.00698		3.38442	1.36834
	Dyak\Ip259	FBgn0068136	LOC6528042		0.510856	0.76974		1.788	0.954779		2.55428	1.00698		3.38442	1.36834
	Dyak\GE18939	FBgn0236310	LOC6528043		0.510856	0.76974		1.788	0.954779		2.55428	1.00698		3.38442	1.36834
	Dyak\GE25965	FBgn0243011	LOC6528044		0.510856	0.76974		1.788	0.954779		2.55428	1.00698		3.38442	1.36834
	Dyak\GE18940	FBgn0236311	LOC6528045		0.510856	0.76974		1.788	0.954779		2.55428	1.00698		3.38442	1.36834
	Dyak\GE18941	FBgn0236312	LOC6528046		0.510856	0.76974		1.788	0.954779		2.55428	1.00698		3.38442	1.36834
	Dyak\GE25954	FBgn0243001	LOC6528047		0.510856	0.76974		1.788	0.954779		2.55428	1.00698		3.38442	1.36834
	Dyak\GE18942	FBgn0236313	LOC6528048		0.510856	0.76974		1.788	0.954779		2.55428	1.00698		3.38442	1.36834
	Dyak\SmB	FBgn0068033	LOC6528049		0.510856	0.76974		1.788	0.954779		2.55428	1.00698		3.38442	1.36834
	Dyak\GE18943	FBgn0236314	LOC6528050		1.53257	1.23973		1.788	0.954779		2.55428	1.00698		3.38442	1.36834
	Dyak\GE18944	FBgn0236315	LOC6528051		1.53257	1.23973		1.788	0.954779		2.55428	1.00698		3.38442	1.36834
	Dyak\GE25932	FBgn0242981	LOC6528052		1.53257	1.23973		1.788	0.954779		2.55428	1.00698		3.38442	1.36834
	Dyak\GE18945	FBgn0236316	LOC6528053		1.53257	1.23973		1.788	0.954779		2.55428	1.00698		3.38442	1.36834
	Dyak\GE25921	FBgn0242970	LOC6528054		1.53257	1.23973		1.788	0.954779		2.55428	1.00698		3.38442	1.36834
	Dyak\GE18946	FBgn0236317	LOC6528055		1.53257	1.23973		1.788	0.954779		2.55428	1.00698		3.38442	1.36834
	Dyak\GE25910	FBgn0242959	LOC6528056		1.53257	1.23973		1.788	0.954779		2.55428	1.00698		3.38442	1.36834
	Dyak\GE18947	FBgn0236318	LOC6528057		1.53257	1.23973		1.788	0.954779		2.55428	1.00698		3.38442	1.36834
	Dyak\GE25899	FBgn0242948	LOC6528058		1.53257	1.23973		1.788	0.954779		2.55428	1.00698		3.38442	1.36834
	Dyak\GE18948	FBgn0236319	LOC6528059		1.53257	1.23973		1.788	0.954779		2.55428	1.00698		3.38442	1.36834
	Dyak\GE25888	FBgn0242938	LOC6528060		1.53257	1.23973		1.788	0.954779		2.55428	1.00698		3.38442	1.36834
	Dyak\GE18949	FBgn0236320	LOC6528061		1.53257	1.23973		1.788	0.954779		2.55428	1.00698		3.38442	1.36834
	Dyak\GE25877	FBgn0242927	LOC6528062		1.53257	1.23973		1.788	0.954779		2.55428	1.00698		3.38442	1.36834
	Dyak\GE18950	FBgn0236321	LOC6528063		1.53257	1.23973		1.788	0.954779		2.55428	1.00698		3.38442	1.36834
	Dyak\GE28785	FBgn0276940	LOC26535966		1.53257	1.23973		1.788	0.954779		2.55428	1.00698		3.38442	1.36834
	Dyak\GE25866	FBgn0242916	LOC6528064		1.53257	1.23973		1.788	0.983563		3.06513	1.08212		3.57599	1.32904
	Dyak\GE25855	FBgn0242905	LOC6528065		1.53257	1.23973		1.788	0.983563		3.06513	1.08212		3.57599	1.32904
	Dyak\GE25844	FBgn0242894	LOC6528066		1.53257	1.23973		1.788	0.983563		3.06513	1.08212		3.57599	1.32904
	Dyak\GE18951	FBgn0236322	LOC6528067		1.53257	1.23973		1.788	0.983563		3.06513	1.08212		3.57599	1.32904
	Dyak\kisir	FBgn0067960	LOC6528068		1.53257	1.23973		1.788	0.983563		3.06513	1.08212		3.57599	1.32904
	Dyak\GE18953	FBgn0236323	LOC6528069		1.53257	1.23973		1.788	0.983563		3.06513	1.08212		3.57599	1.32904
	Dyak\GE25833	FBgn0242883	LOC6528070		1.53257	1.23973		1.788	0.983563		3.06513	1.08212		3.57599	1.32904
	Dyak\GE18954	FBgn0236324	LOC6528071		1.53257	1.23973		1.788	0.983563		3.06513	1.08212		3.57599	1.32904
	Dyak\GE18955	FBgn0236325	LOC6528072		1.53257	1.23973		1.788	0.983563		3.06513	1.08212		3.57599	1.32904
	Dyak\GE18956	FBgn0236326	LOC6528073		3.06513	0.984794		1.788	0.983563		3.06513	1.08212		3.57599	1.32904
	Dyak\GE18957	FBgn0236327	LOC6528074		3.06513	0.984794		1.788	0.983563		3.06513	1.08212		3.57599	1.32904
	Dyak\GE25822	FBgn0242872	LOC6528075		3.06513	0.984794		1.788	0.983563		3.06513	1.08212		3.57599	1.32904
	Dyak\GE18959	FBgn0236329	LOC6528077		3.06513	0.984794		1.788	0.983563		3.06513	1.08212		3.57599	1.32904
	Dyak\GE18960	FBgn0236330	LOC6528078		3.06513	0.984794		2.29885	1.01235		3.06513	1.15711		3.44828	1.28148
	Dyak\GE18961	FBgn0236331	LOC6528079		3.06513	0.984794		2.29885	1.01235		3.06513	1.15711		3.44828	1.28148
	Dyak\GE25811	FBgn0242864	LOC6528080		3.06513	0.984794		2.29885	1.01235		3.06513	1.15711		3.44828	1.28148
	Dyak\GE18962	FBgn0236332	LOC6528081		3.06513	0.984794		2.29885	1.01235		3.06513	1.15711		3.44828	1.28148
	Dyak\ifc	FBgn0067963	LOC6528082		3.06513	0.984794		2.29885	1.01235		3.06513	1.15711		3.44828	1.28148
	Dyak\eIF-4a	FBgn0067982	LOC6528083		3.06513	0.942447		2.29885	1.01235		3.06513	1.15711		3.44828	1.28148
	Dyak\GE18963	FBgn0236333	LOC6528084		3.06513	0.942447		2.29885	1.01235		3.06513	1.15711		3.44828	1.28148
	Dyak\GE28943	FBgn0277098	LOC26536124		3.06513	0.942447		2.29885	1.01235		3.06513	1.15711		3.44828	1.28148
	Dyak\GE25777	FBgn0242833	LOC6528085		3.06513	0.942447		2.29885	1.01235		3.06513	1.15711		3.44828	1.28148
	Dyak\GE25767	FBgn0242823	LOC6528086		3.06513	0.942447		2.29885	1.01235		3.06513	1.15711		3.44828	1.28148
	Dyak\GE18964	FBgn0236334	LOC6528087		3.06513	0.942447		2.29885	1.01235		3.06513	1.15711		3.44828	1.28148
	Dyak\GE18965	FBgn0236335	LOC6528088		3.06513	0.942447		2.29885	1.01235		3.06513	1.15711		3.44828	1.28148
	Dyak\GE18966	FBgn0236336	LOC6528089		3.06513	0.942447		3.06513	1.04819		3.19285	1.22696		3.44828	1.23399
	Dyak\GE18967	FBgn0236337	LOC6528090		3.06513	0.942447		3.06513	1.04819		3.19285	1.22696		3.44828	1.23399
	Dyak\GE25756	FBgn0242813	LOC6528091		3.06513	0.942447		3.06513	1.04819		3.19285	1.22696		3.44828	1.23399
	Dyak\GE18968	FBgn0236338	LOC6528092		3.06513	0.942447		3.06513	1.04819		3.19285	1.22696		3.44828	1.23399
	Dyak\GE18969	FBgn0236339	LOC6528093		3.06513	0.942447		3.06513	1.04819		3.19285	1.22696		3.44828	1.23399
	Dyak\GE25745	FBgn0242802	LOC6528094		3.06513	0.942447		3.06513	1.04819		3.19285	1.22696		3.44828	1.23399
	Dyak\Gpdh	FBgn0017652	LOC6528095		3.06513	0.942447		3.06513	1.04819		3.19285	1.22696		3.44828	1.23399
	Dyak\GE28914	FBgn0277069	LOC26536095		3.06513	0.942447		3.06513	1.04819		3.19285	1.22696		3.44828	1.23399
	Dyak\GE25723	FBgn0242781	LOC6528096		2.55428	0.939986		3.06513	1.04819		3.19285	1.22696		3.44828	1.23399
	Dyak\GE18970	FBgn0236340	LOC6528097		2.55428	0.939986		3.06513	1.04819		3.19285	1.22696		3.44828	1.23399
	Dyak\GE25712	FBgn0242770	LOC6528098		2.55428	0.939986		3.06513	1.04819		3.19285	1.22696		3.44828	1.23399
	Dyak\GE18971	FBgn0236341	LOC6528099		2.55428	0.939986		3.32056	1.12734		2.68199	1.31524		3.38442	1.18643
	Dyak\GE18972	FBgn0236342	LOC6528100		2.55428	0.939986		3.32056	1.12734		2.68199	1.31524		3.38442	1.18643
	Dyak\Acp26Aa	FBgn0020665	LOC6528101		2.55428	0.939986		3.32056	1.12734		2.68199	1.31524		3.38442	1.18643
	Dyak\GE18974	FBgn0236343	LOC6528102		2.55428	0.939986		3.32056	1.12734		2.68199	1.31524		3.38442	1.18643
	Dyak\GE25701	FBgn0242759	LOC6528103		3.06513	1.19739		3.32056	1.12734		2.68199	1.31524		3.38442	1.18643
	Dyak\GE27451	FBgn0275606	LOC26534632		3.06513	1.19739		3.32056	1.12734		2.68199	1.31524		3.38442	1.18643
	Dyak\GE28205	FBgn0276360	LOC26535386		3.06513	1.19739		3.32056	1.12734		2.68199	1.31524		3.38442	1.18643
	Dyak\GE27888	FBgn0276043	LOC26535069		3.06513	1.19739		3.32056	1.12734		2.68199	1.31524		3.38442	1.18643
	Dyak\GE18975	FBgn0236344	LOC6528104		3.06513	1.19739		3.32056	1.12734		2.68199	1.31524		3.38442	1.18643
	Dyak\GE25690	FBgn0242750	LOC6528106		3.06513	1.19739		3.57599	1.29147		2.80971	1.37414		3.44828	1.15192
	Dyak\GE18976	FBgn0236345	LOC6528108		4.5977	0.984794		3.57599	1.29147		2.80971	1.37414		3.44828	1.15192
	Dyak\GE29215	FBgn0277370	LOC26536396		4.5977	0.984794		3.57599	1.29147		2.80971	1.37414		3.44828	1.15192
	Dyak\GE25657	FBgn0242719	LOC6528109		4.5977	0.984794		4.34227	1.46267		2.80971	1.40102		3.32056	1.11144
	Dyak\GE25647	FBgn0242709	LOC6528110		4.5977	0.984794		4.34227	1.46267		2.80971	1.40102		3.32056	1.11144
	Dyak\GE18977	FBgn0236346	LOC6528111		4.5977	0.984794		4.34227	1.46267		2.80971	1.40102		3.32056	1.11144
	Dyak\GE29122	FBgn0277277	LOC26536303		4.5977	0.984794		4.34227	1.46267		2.80971	1.40102		3.32056	1.11144
	Dyak\GE18978	FBgn0236347	LOC6528113		4.5977	0.984794		4.34227	1.46267		2.80971	1.40102		3.32056	1.11144
	Dyak\GE25636	FBgn0242698	LOC6528112		4.5977	0.984794		4.34227	1.46267		2.80971	1.40102		3.32056	1.11144
	Dyak\GE18979	FBgn0236348	LOC6528115		3.06513	1.71465		4.34227	1.46267		2.80971	1.40102		3.32056	1.11144
	Dyak\GE25614	FBgn0242676	LOC6528116		3.06513	1.71465		4.08685	1.63386		2.80971	1.41182		3.32056	1.0852
	Dyak\GE25603	FBgn0242665	LOC6528117		3.06513	1.71465		4.08685	1.63386		2.80971	1.41182		3.32056	1.0852
[truncated: 1,005 more rows]

## Sheet: Chr 2R
Recombination rates (cM/Mb) for D.santomea (Llopart et al. 2025) and D. yakuba (Pettie et al. 2022).
[truncated: 3,013 more rows]

[truncated: 2 more sheets: Chr 3L, Chr 3R]
